# Supplementary material for: (Acetyl­acetonato-κ2 O,O′)bis­{5-fluoro-2-[3-(4-fluoro­phen­yl)pyrazin-2-yl]phenyl-κ2 N 1,C 1}iridium(III)
Source: Acta Crystallogr Sect E Struct Rep Online. 2012 Jul 18;68(Pt 8):m1079. doi: 10.1107/S1600536812031546 (PMC3414137; doi:10.1107/S1600536812031546)
Supplement: Supplementary file 1 [file e-68-m1079-sup1.cif]

##############################################################################
#                                                                            #
# This CIF contains the data in a paper accepted for publication in          #
# Acta Crystallographica Section E. It conforms to the requirements of       #
# Notes for Authors for Acta Crystallographica Section E, and has been       #
# peer reviewed under the auspices of the IUCr Commission on Journals.       #
#                                                                            #
# Full details of the Crystallographic Information File format               #
# are given in the paper "The Crystallographic Information File (CIF):       #
# a New Standard Archive File for Crystallography" by S. R. Hall, F. H.      #
# Allen and I. D. Brown [Acta Cryst. (1991), A47, 655-685].                  #
#                                                                            #
# The current version of the core CIF dictionary is obtainable from          #
# ftp://ftp.iucr.org/pub/cif_core.dic.                                       #
#                                                                            #
# Software is freely available for graphical display of the structure(s)     #
# in this CIF. For information consult the CIF software page                 #
# http://www.iucr.org/resources/cif/software.                                #
#                                                                            #
# This file may be used for bona fide research purposes within the           #
# scientific community so long as proper attribution is given to the journal # 
# article from which it was obtained.                                        #
#                                                                            #
##############################################################################
data_global
_audit_creation_method     'form.cif (version 2.0)'
_journal_data_validation_number     ?
_journal_date_recd_electronic     2012-06-29
_journal_date_accepted     2012-07-11
_journal_name_full     'Acta Crystallographica, Section E'
_journal_year     2012
_journal_volume     68
_journal_issue      8
_journal_page_first     m1079
_journal_page_last     m1079
_journal_paper_category     QM
_journal_paper_doi     10.1107/S1600536812031546
_journal_coeditor_code     HY2570
_publ_contact_author_name     'Dr. Guo-Ping Ge'
_publ_contact_author_address
;
State Key Laboratory Base of Novel Functional Materials and Preparation Science
Institute of Solid Materials Chemistry
Faculty of Materials Science and Chemical Engineering
Ningbo University
Ningbo 315211
People's Republic of China
;
_publ_contact_author_email     'geguoping@nbu.edu.cn'
_publ_contact_author_fax     '0086-574-87600874'
_publ_contact_author_phone     '0086-574-87600874'
_publ_section_title
;\
(Acetylacetonato-\k^2^<i>O</i>,<i>O</i>')bis{5-fluoro-2-[3-(4-fluorophenyl)\
pyrazin-2-yl]phenyl-\k^2^<i>N</i>^1^,<i>C</i>^1^}iridium(III)
;
loop_
    _publ_author_name
    _publ_author_footnote
    _publ_author_address
    'Guo-Ping Ge' ?
;
State Key Laboratory Base of Novel Functional Materials and Preparation Science
Institute of Solid Materials Chemistry
Faculty of Materials Science and Chemical Engineering
Ningbo University
Ningbo 315211
People's Republic of China
;
    'Chun-Yan Li' ?
;
State Key Laboratory Base of Novel Functional Materials and Preparation Science
Institute of Solid Materials Chemistry
Faculty of Materials Science and Chemical Engineering
Ningbo University
Ningbo 315211
People's Republic of China
;
data_I
_audit_creation_method     SHELXL-97
_chemical_name_systematic
;
(Acetylacetonato-\k^2^<i>O</i>,<i>O</i>')bis{5-fluoro-2-[3-(4-
fluorophenyl)pyrazin-2-yl]phenyl-\k^2^<i>N</i>^1^,<i>C</i>^1^}iridium(III)
;
_chemical_name_common     ?
_chemical_formula_moiety     'C37 H25 F4 Ir N4 O2'
_chemical_formula_sum     'C37 H25 F4 Ir N4 O2'
_chemical_formula_iupac     '[Ir (C16 H9 F2 N2)2 (C5 H7 O2)]'
_chemical_formula_weight     825.83
_chemical_melting_point     ?
_symmetry_cell_setting     monoclinic
_symmetry_space_group_name_H-M     'C 2/c'
_symmetry_space_group_name_Hall     '-C 2yc'
loop_
    _symmetry_equiv_pos_as_xyz
    'x, y, z'
    '-x, y, -z+1/2'
    'x+1/2, y+1/2, z'
    '-x+1/2, y+1/2, -z+1/2'
    '-x, -y, -z'
    'x, -y, z-1/2'
    '-x+1/2, -y+1/2, -z'
    'x+1/2, -y+1/2, z-1/2'
_cell_length_a     21.030(4)
_cell_length_b     10.010(2)
_cell_length_c     16.118(3)
_cell_angle_alpha     90.00
_cell_angle_beta     105.58(3)
_cell_angle_gamma     90.00
_cell_volume     3268.3(12)
_cell_formula_units_Z     4
_cell_measurement_reflns_used     3730
_cell_measurement_theta_min     3.26
_cell_measurement_theta_max     27.44
_cell_measurement_temperature     293(2)
_exptl_crystal_description     'cylindric'
_exptl_crystal_colour     'orange'
_exptl_crystal_size_max     0.40
_exptl_crystal_size_mid     0.28
_exptl_crystal_size_min     0.18
_exptl_crystal_density_diffrn     1.678
_exptl_crystal_density_meas     ?
_exptl_crystal_density_method     'not measured'
_exptl_crystal_F_000     1616.0
_exptl_absorpt_coefficient_mu     4.148
_exptl_absorpt_correction_type     multi-scan
_exptl_absorpt_process_details     '(ABSCOR; Higashi, 1995)'
_exptl_absorpt_correction_T_min     0.263
_exptl_absorpt_correction_T_max     0.470
_exptl_special_details     ?
_diffrn_ambient_temperature     293(2)
_diffrn_radiation_type     MoK\a
_diffrn_radiation_wavelength     0.71073
_diffrn_radiation_source     'rotation anode'
_diffrn_radiation_monochromator     graphite
_diffrn_measurement_device_type     'Rigaku R-AXIS RAPID'
_diffrn_measurement_method     '\w scans'
_diffrn_detector_area_resol_mean     ?
_diffrn_reflns_number     14813
_diffrn_reflns_av_R_equivalents     0.0740
_diffrn_reflns_av_sigmaI/netI     0.0621
_diffrn_reflns_theta_min     3.26
_diffrn_reflns_theta_max     27.44
_diffrn_reflns_theta_full     27.44
_diffrn_measured_fraction_theta_max     0.996
_diffrn_measured_fraction_theta_full     0.996
_diffrn_reflns_limit_h_min     -27
_diffrn_reflns_limit_h_max     27
_diffrn_reflns_limit_k_min     -12
_diffrn_reflns_limit_k_max     12
_diffrn_reflns_limit_l_min     -20
_diffrn_reflns_limit_l_max     19
_diffrn_standards_number     ?
_diffrn_standards_interval_count     ?
_diffrn_standards_interval_time     ?
_diffrn_standards_decay_%     ?
_refine_special_details
;
Refinement of <i>F</i>^2^ against ALL reflections. The weighted <i>R</i>-factor
<i>wR</i> and goodness of fit <i>S</i> are based on <i>F</i>^2^, conventional
<i>R</i>-factors <i>R</i> are based on <i>F</i>, with <i>F</i> set to zero for
negative <i>F</i>^2^. The threshold expression of <i>F</i>^2^ >
\s(<i>F</i>^2^) is used only for calculating <i>R</i>-factors(gt) <i>etc</i>.
and is not relevant to the choice of reflections for refinement.
<i>R</i>-factors based on <i>F</i>^2^ are statistically about twice as large
as those based on <i>F</i>, and <i>R</i>- factors based on ALL data will be
even larger.
;
_reflns_number_total     3714
_reflns_number_gt     3573
_reflns_threshold_expression     I>2\s(I)
_refine_ls_structure_factor_coef     Fsqd
_refine_ls_matrix_type     full
_refine_ls_R_factor_all     0.0335
_refine_ls_R_factor_gt     0.0320
_refine_ls_wR_factor_gt     0.0773
_refine_ls_wR_factor_ref     0.0787
_refine_ls_goodness_of_fit_ref     1.028
_refine_ls_restrained_S_all     1.028
_refine_ls_number_reflns     3714
_refine_ls_number_parameters     218
_refine_ls_number_restraints     0
_refine_ls_hydrogen_treatment     constr
_refine_ls_weighting_scheme     calc
_refine_ls_weighting_details
         'calc w=1/[\s^2^(Fo^2^)+(0.0468P)^2^+2.1663P] where P=(Fo^2^+2Fc^2^)/3'
_atom_sites_solution_hydrogens     geom
_atom_sites_solution_primary     direct
_atom_sites_solution_secondary     difmap
_refine_ls_shift/su_max     0.001
_refine_ls_shift/su_mean     0.000
_refine_diff_density_max     2.147
_refine_diff_density_min     -2.096
_refine_ls_extinction_method     none
_refine_ls_extinction_coef     ?
loop_
    _atom_type_symbol
    _atom_type_description
    _atom_type_scat_dispersion_real
    _atom_type_scat_dispersion_imag
    _atom_type_scat_source
    'C' 'C' 0.0033 0.0016
                         'International Tables Vol C Tables 4.2.6.8 and 6.1.1.4'
    'H' 'H' 0.0000 0.0000
                         'International Tables Vol C Tables 4.2.6.8 and 6.1.1.4'
    'N' 'N' 0.0061 0.0033
                         'International Tables Vol C Tables 4.2.6.8 and 6.1.1.4'
    'O' 'O' 0.0106 0.0060
                         'International Tables Vol C Tables 4.2.6.8 and 6.1.1.4'
    'F' 'F' 0.0171 0.0103
                         'International Tables Vol C Tables 4.2.6.8 and 6.1.1.4'
    'Ir' 'Ir' -1.4442 7.9887
                         'International Tables Vol C Tables 4.2.6.8 and 6.1.1.4'
_computing_data_collection     'RAPID-AUTO (Rigaku, 1998)'
_computing_cell_refinement     'RAPID-AUTO (Rigaku, 1998)'
_computing_data_reduction     'CrystalStructure (Rigaku/MSC, 2002)'
_computing_structure_solution     'SHELXS97 (Sheldrick, 2008)'
_computing_structure_refinement     'SHELXL97 (Sheldrick, 2008)'
_computing_molecular_graphics     'XP in SHELXTL (Sheldrick, 2008)'
_computing_publication_material     'SHELXTL (Sheldrick, 2008)'
loop_
    _atom_site_type_symbol
    _atom_site_label
    _atom_site_fract_x
    _atom_site_fract_y
    _atom_site_fract_z
    _atom_site_U_iso_or_equiv
    _atom_site_adp_type
    _atom_site_calc_flag
    _atom_site_refinement_flags
    _atom_site_occupancy
    _atom_site_symmetry_multiplicity
    _atom_site_disorder_assembly
    _atom_site_disorder_group
    Ir Ir 0.0000 0.399077(13) 0.2500 0.02715(8) Uani d S 1 2 . .
    N N1 -0.08587(17) 0.4046(2) 0.1576(2) 0.0322(6) Uani d . 1 1 . .
    N N2 -0.20277(17) 0.4187(3) 0.0278(2) 0.0438(8) Uani d . 1 1 . .
    F F1 0.15157(10) 0.7392(3) 0.12655(16) 0.0565(6) Uani d . 1 1 . .
    F F2 -0.2418(2) 0.9357(4) -0.1927(3) 0.0993(12) Uani d . 1 1 . .
    C C1 -0.13642(17) 0.3191(3) 0.1545(2) 0.0403(7) Uani d . 1 1 . .
    H H2A -0.1330 0.2571 0.1985 0.048 Uiso calc R 1 1 . .
    C C2 -0.19232(18) 0.3227(4) 0.0876(3) 0.0491(9) Uani d . 1 1 . .
    H H1A -0.2240 0.2565 0.0836 0.059 Uiso calc R 1 1 . .
    C C3 -0.15473(15) 0.5090(3) 0.03242(19) 0.0340(6) Uani d . 1 1 . .
    C C4 -0.09249(14) 0.4969(3) 0.09367(18) 0.0294(6) Uani d . 1 1 . .
    C C5 -0.03044(15) 0.5686(3) 0.0989(2) 0.0287(6) Uani d . 1 1 . .
    C C6 0.02113(15) 0.5378(3) 0.1734(2) 0.0286(6) Uani d . 1 1 . .
    C C7 0.0829(2) 0.5995(3) 0.1821(3) 0.0360(8) Uani d . 1 1 . .
    H H25A 0.1175 0.5854 0.2311 0.043 Uiso calc R 1 1 . .
    C C8 0.09109(16) 0.6806(3) 0.1172(2) 0.0377(7) Uani d . 1 1 . .
    C C9 0.04288(16) 0.7039(3) 0.0422(2) 0.0362(6) Uani d . 1 1 . .
    H H16A 0.0514 0.7559 -0.0014 0.043 Uiso calc R 1 1 . .
    C C10 -0.01820(16) 0.6482(3) 0.0333(2) 0.0326(6) Uani d . 1 1 . .
    H H15A -0.0518 0.6634 -0.0167 0.039 Uiso calc R 1 1 . .
    C C11 -0.17425(18) 0.6233(4) -0.0285(3) 0.0375(8) Uani d . 1 1 . .
    C C12 -0.16476(17) 0.7527(4) 0.0010(2) 0.0439(8) Uani d . 1 1 . .
    H H14A -0.1429 0.7691 0.0583 0.053 Uiso calc R 1 1 . .
    C C13 -0.1875(2) 0.8589(5) -0.0543(3) 0.0549(10) Uani d . 1 1 . .
    H H12A -0.1811 0.9467 -0.0350 0.066 Uiso calc R 1 1 . .
    C C14 -0.2196(2) 0.8303(5) -0.1381(3) 0.0632(12) Uani d . 1 1 . .
    C C15 -0.2303(2) 0.7040(5) -0.1699(3) 0.0624(12) Uani d . 1 1 . .
    H H13A -0.2524 0.6887 -0.2273 0.075 Uiso calc R 1 1 . .
    C C16 -0.2074(2) 0.5988(4) -0.1142(3) 0.0492(11) Uani d . 1 1 . .
    H H3A -0.2141 0.5114 -0.1341 0.059 Uiso calc R 1 1 . .
    C C17 0.0240(2) 0.1210(4) 0.1865(3) 0.0475(10) Uani d . 1 1 . .
    C C18 0.0470(3) 0.0333(5) 0.1240(4) 0.0766(15) Uani d . 1 1 . .
    H H21A 0.0621 0.0883 0.0844 0.115 Uiso calc R 1 1 . .
    H H21B 0.0110 -0.0214 0.0928 0.115 Uiso calc R 1 1 . .
    H H21C 0.0825 -0.0227 0.1552 0.115 Uiso calc R 1 1 . .
    C C19 0.0000 0.0599(6) 0.2500 0.0603(16) Uani d S 1 2 . .
    H H22A 0.0000 -0.0330 0.2500 0.072 Uiso calc SR 1 2 . .
    O O1 0.02969(13) 0.2442(3) 0.17557(16) 0.0398(5) Uani d . 1 1 . .
loop_
    _atom_site_aniso_label
    _atom_site_aniso_U_11
    _atom_site_aniso_U_22
    _atom_site_aniso_U_33
    _atom_site_aniso_U_12
    _atom_site_aniso_U_13
    _atom_site_aniso_U_23
    Ir 0.02894(11) 0.02803(11) 0.02172(11) 0.000 0.00204(7) 0.000
    N1 0.0352(15) 0.0325(15) 0.0286(14) -0.0030(9) 0.0080(13) -0.0008(9)
    N2 0.0350(16) 0.0511(18) 0.0377(17) -0.0084(12) -0.0036(14) 0.0000(13)
    F1 0.0401(11) 0.0654(15) 0.0638(14) -0.0176(10) 0.0139(11) 0.0071(12)
    F2 0.110(3) 0.087(2) 0.088(3) 0.024(2) 0.003(2) 0.051(2)
    C1 0.0406(17) 0.0391(18) 0.0378(16) -0.0104(13) 0.0042(14) 0.0021(13)
    C2 0.0415(18) 0.050(2) 0.049(2) -0.0167(15) -0.0011(17) 0.0013(16)
    C3 0.0318(14) 0.0389(16) 0.0276(14) 0.0016(12) 0.0017(12) -0.0027(13)
    C4 0.0318(13) 0.0324(14) 0.0222(12) 0.0016(11) 0.0039(11) -0.0037(11)
    C5 0.0310(14) 0.0284(13) 0.0251(14) 0.0024(12) 0.0050(12) -0.0018(12)
    C6 0.0295(14) 0.0272(15) 0.0271(14) 0.0021(11) 0.0040(12) -0.0020(11)
    C7 0.0309(17) 0.040(2) 0.0333(19) -0.0029(11) 0.0015(16) -0.0009(11)
    C8 0.0329(15) 0.0367(17) 0.0448(17) -0.0054(12) 0.0129(14) -0.0034(14)
    C9 0.0424(16) 0.0335(15) 0.0364(16) -0.0001(13) 0.0172(14) 0.0005(13)
    C10 0.0358(15) 0.0352(16) 0.0258(14) 0.0043(13) 0.0062(12) 0.0009(13)
    C11 0.0304(16) 0.0477(19) 0.0318(18) 0.0044(13) 0.0036(14) 0.0022(14)
    C12 0.0367(17) 0.050(2) 0.0428(19) 0.0119(15) 0.0071(15) 0.0030(16)
    C13 0.047(2) 0.047(2) 0.069(3) 0.0087(18) 0.013(2) 0.009(2)
    C14 0.057(2) 0.071(3) 0.059(3) 0.019(2) 0.010(2) 0.029(2)
    C15 0.058(2) 0.081(3) 0.0391(19) 0.012(2) -0.0029(19) 0.012(2)
    C16 0.044(2) 0.061(3) 0.037(2) 0.0067(14) 0.001(2) 0.0027(14)
    C17 0.055(2) 0.0367(19) 0.050(2) 0.0042(15) 0.012(2) -0.0064(16)
    C18 0.118(4) 0.046(3) 0.076(3) 0.009(3) 0.044(3) -0.011(2)
    C19 0.094(5) 0.026(2) 0.065(4) 0.000 0.029(4) 0.000
    O1 0.0494(14) 0.0366(13) 0.0322(12) 0.0021(10) 0.0087(11) -0.0069(10)
_geom_special_details
;
All e.s.d.'s (except the e.s.d. in the dihedral angle between two l.s. planes)
are estimated using the full covariance matrix. The cell e.s.d.'s are taken
into account individually in the estimation of e.s.d.'s in distances, angles
and torsion angles; correlations between e.s.d.'s in cell parameters are only
used when they are defined by crystal symmetry. An approximate (isotropic)
treatment of cell e.s.d.'s is used for estimating e.s.d.'s involving l.s.
planes.
;
loop_
    _geom_bond_atom_site_label_1
    _geom_bond_atom_site_label_2
    _geom_bond_site_symmetry_2
    _geom_bond_distance
    _geom_bond_publ_flag
    Ir C6 . 1.987(3) y
    Ir N1 . 2.009(3) y
    Ir O1 . 2.153(2) y
    N1 C4 . 1.363(4) ?
    N1 C1 . 1.356(4) ?
    N2 C3 . 1.342(5) ?
    N2 C2 . 1.337(5) ?
    F1 C8 . 1.372(4) ?
    F2 C14 . 1.373(5) ?
    C1 C2 . 1.366(5) ?
    C1 H2A . 0.9300 ?
    C2 H1A . 0.9300 ?
    C3 C4 . 1.417(4) ?
    C3 C11 . 1.492(5) ?
    C4 C5 . 1.472(4) ?
    C5 C10 . 1.403(5) ?
    C5 C6 . 1.418(4) ?
    C6 C7 . 1.411(5) ?
    C7 C8 . 1.371(5) ?
    C7 H25A . 0.9300 ?
    C8 C9 . 1.374(5) ?
    C9 C10 . 1.372(5) ?
    C9 H16A . 0.9300 ?
    C10 H15A . 0.9300 ?
    C11 C12 . 1.375(6) ?
    C11 C16 . 1.392(6) ?
    C12 C13 . 1.387(6) ?
    C12 H14A . 0.9300 ?
    C13 C14 . 1.369(7) ?
    C13 H12A . 0.9300 ?
    C14 C15 . 1.360(7) ?
    C15 C16 . 1.384(6) ?
    C15 H13A . 0.9300 ?
    C16 H3A . 0.9300 ?
    C17 O1 . 1.256(5) ?
    C17 C19 . 1.399(6) ?
    C17 C18 . 1.509(6) ?
    C18 H21A . 0.9600 ?
    C18 H21B . 0.9600 ?
    C18 H21C . 0.9600 ?
    C19 C17 2 1.399(6) ?
    C19 H22A . 0.9300 ?
loop_
    _geom_angle_atom_site_label_1
    _geom_angle_atom_site_label_2
    _geom_angle_atom_site_label_3
    _geom_angle_site_symmetry_1
    _geom_angle_site_symmetry_3
    _geom_angle
    _geom_angle_publ_flag
    C6 Ir C6 2 . 91.30(18) ?
    C6 Ir N1 2 . 97.75(12) ?
    C6 Ir N1 . . 80.01(12) ?
    C6 Ir N1 2 2 80.01(12) ?
    C6 Ir N1 . 2 97.75(12) ?
    N1 Ir N1 . 2 176.82(13) ?
    C6 Ir O1 2 . 175.30(9) ?
    C6 Ir O1 . . 90.58(13) ?
    N1 Ir O1 . . 86.82(11) ?
    N1 Ir O1 2 . 95.48(11) ?
    C6 Ir O1 2 2 90.58(13) ?
    C6 Ir O1 . 2 175.30(9) ?
    N1 Ir O1 . 2 95.48(11) ?
    N1 Ir O1 2 2 86.82(11) ?
    O1 Ir O1 . 2 87.88(15) ?
    C4 N1 C1 . . 118.7(3) ?
    C4 N1 Ir . . 117.9(2) ?
    C1 N1 Ir . . 123.3(2) ?
    C3 N2 C2 . . 117.9(3) ?
    N1 C1 C2 . . 120.8(3) ?
    N1 C1 H2A . . 119.6 ?
    C2 C1 H2A . . 119.6 ?
    N2 C2 C1 . . 121.9(3) ?
    N2 C2 H1A . . 119.0 ?
    C1 C2 H1A . . 119.0 ?
    N2 C3 C4 . . 121.5(3) ?
    N2 C3 C11 . . 114.2(3) ?
    C4 C3 C11 . . 124.3(3) ?
    N1 C4 C3 . . 118.2(3) ?
    N1 C4 C5 . . 112.2(3) ?
    C3 C4 C5 . . 129.6(3) ?
    C10 C5 C6 . . 120.5(3) ?
    C10 C5 C4 . . 125.0(3) ?
    C6 C5 C4 . . 114.0(3) ?
    C7 C6 C5 . . 117.6(3) ?
    C7 C6 Ir . . 126.7(2) ?
    C5 C6 Ir . . 115.5(2) ?
    C8 C7 C6 . . 118.9(3) ?
    C8 C7 H25A . . 120.6 ?
    C6 C7 H25A . . 120.6 ?
    F1 C8 C7 . . 118.2(3) ?
    F1 C8 C9 . . 117.9(3) ?
    C7 C8 C9 . . 123.9(3) ?
    C10 C9 C8 . . 118.2(3) ?
    C10 C9 H16A . . 120.9 ?
    C8 C9 H16A . . 120.9 ?
    C9 C10 C5 . . 120.5(3) ?
    C9 C10 H15A . . 119.7 ?
    C5 C10 H15A . . 119.7 ?
    C12 C11 C16 . . 119.7(3) ?
    C12 C11 C3 . . 120.5(3) ?
    C16 C11 C3 . . 119.6(3) ?
    C11 C12 C13 . . 120.5(4) ?
    C11 C12 H14A . . 119.8 ?
    C13 C12 H14A . . 119.8 ?
    C14 C13 C12 . . 117.9(5) ?
    C14 C13 H12A . . 121.1 ?
    C12 C13 H12A . . 121.1 ?
    C13 C14 C15 . . 123.6(4) ?
    C13 C14 F2 . . 117.7(5) ?
    C15 C14 F2 . . 118.7(5) ?
    C14 C15 C16 . . 118.0(4) ?
    C14 C15 H13A . . 121.0 ?
    C16 C15 H13A . . 121.0 ?
    C15 C16 C11 . . 120.3(4) ?
    C15 C16 H3A . . 119.9 ?
    C11 C16 H3A . . 119.9 ?
    O1 C17 C19 . . 126.8(4) ?
    O1 C17 C18 . . 114.7(4) ?
    C19 C17 C18 . . 118.5(4) ?
    C17 C18 H21A . . 109.5 ?
    C17 C18 H21B . . 109.5 ?
    H21A C18 H21B . . 109.5 ?
    C17 C18 H21C . . 109.5 ?
    H21A C18 H21C . . 109.5 ?
    H21B C18 H21C . . 109.5 ?
    C17 C19 C17 2 . 128.1(6) ?
    C17 C19 H22A 2 . 115.9 ?
    C17 C19 H22A . . 115.9 ?
    C17 O1 Ir . . 125.2(3) ?
