# Supplementary material for: (Acetyl­acetonato-κ2 O,O′)bis­{5-fluoro-2-[3-(4-fluoro­phen­yl)pyrazin-2-yl]phenyl-κ2 N 1,C 1}iridium(III)
Source: Acta Crystallogr Sect E Struct Rep Online. 2012 Jul 18;68(Pt 8):m1079. doi: 10.1107/S1600536812031546 (PMC3414137; doi:10.1107/S1600536812031546)
Supplement: Supplementary file 2 [file e-68-m1079-Isup2.hkl]

# 
# h,k,l, Fc-squared, Fo-squared, sigma(Fo-squared) and status flag 
# 
data_I
_shelx_title ' tref in C2/c' 
_shelx_refln_list_code          4 
_shelx_F_calc_maximum      466.99 
_exptl_crystal_F_000       404.00 
_reflns_d_resolution_high  0.7712 
 
loop_ 
 _symmetry_equiv_pos_as_xyz 
 'x, y, z' 
 '-x, y, -z+1/2' 
 'x+1/2, y+1/2, z' 
 '-x+1/2, y+1/2, -z+1/2' 
 '-x, -y, -z' 
 'x, -y, z-1/2' 
 '-x+1/2, -y+1/2, -z' 
 'x+1/2, -y+1/2, z-1/2' 
 
_cell_length_a    21.0298 
_cell_length_b    10.0102 
_cell_length_c    16.1183 
_cell_angle_alpha  90.000 
_cell_angle_beta  105.577 
_cell_angle_gamma  90.000 
 
_shelx_F_squared_multiplier     1.000 
 
loop_ 
 _refln_index_h 
 _refln_index_k 
 _refln_index_l 
 _refln_F_squared_calc 
 _refln_F_squared_meas 
 _refln_F_squared_sigma 
 _refln_observed_status 
   4   0   0   179229.91   190218.25  29121.61 o 
   6   0   0   121600.70   134705.31  15659.10 o 
   8   0   0    38815.09    38845.55   1687.78 o 
  10   0   0    43322.63    43920.73   2182.69 o 
  12   0   0    45296.27    44713.18   3040.42 o 
  14   0   0    23032.78    22305.45    956.79 o 
  16   0   0     2996.33     2801.93     74.00 o 
  18   0   0     3603.93     3580.48     94.75 o 
  20   0   0     9930.89    10714.54    487.80 o 
  22   0   0     7323.11     7338.83    333.00 o 
  24   0   0     5750.47     6194.80    737.27 o 
  26   0   0     3049.68     3303.42    313.56 o 
   3   1   0    13475.94    15166.98    615.87 o 
   5   1   0    35559.11    37168.41   1385.87 o 
   7   1   0    25627.75    27574.17    762.39 o 
   9   1   0    34596.40    36967.82   1251.73 o 
  11   1   0    44783.85    50203.47   2213.56 o 
  13   1   0    22173.84    24226.58    632.11 o 
  15   1   0    11757.31    12034.81    287.63 o 
  17   1   0     1759.00     1819.92     40.75 o 
  19   1   0     6826.91     6612.50    136.27 o 
  21   1   0     5106.61     5145.92    104.55 o 
  23   1   0     4419.47     4128.84    360.43 o 
  25   1   0     3389.13     3682.52    232.07 o 
   0   2   0     2391.81     2129.44     54.37 o 
   2   2   0    21900.78    18257.94   1805.87 o 
   4   2   0    18953.22    19655.20    878.74 o 
   6   2   0      236.27      258.08     15.82 o 
   8   2   0     4611.92     5108.18    158.10 o 
  10   2   0    16925.69    18733.90    591.41 o 
  12   2   0     5964.77     6351.37    138.71 o 
  14   2   0     2239.43     2175.21     67.42 o 
  16   2   0     2210.36     2296.88     39.91 o 
  18   2   0      644.57      666.36     37.39 o 
  20   2   0     1083.87     1106.81     37.18 o 
  22   2   0      203.51      187.66     25.47 o 
  24   2   0      637.40      670.00     98.79 o 
   1   3   0    24538.96    18950.24   1049.94 o 
   3   3   0     6057.89     5404.54    325.68 o 
   5   3   0     4912.66     4658.03    343.62 o 
   7   3   0     2664.01     2448.81     62.99 o 
   9   3   0     2842.15     2665.99     84.84 o 
  11   3   0     3132.78     3159.61    101.05 o 
  13   3   0     2774.91     2976.87     62.83 o 
  15   3   0     3174.29     3255.13     80.18 o 
  17   3   0     3045.77     3101.05     69.38 o 
  19   3   0      590.25      611.87     25.47 o 
  21   3   0     1898.69     1824.16     88.37 o 
  23   3   0     1353.11     1295.80     85.55 o 
  25   3   0      630.27      618.35     85.85 o 
   0   4   0    27863.28    22193.40   1038.20 o 
   2   4   0    22822.29    18195.88    597.19 o 
   4   4   0    50390.26    46255.55   2555.43 o 
   6   4   0    17334.19    16985.98    865.34 o 
   8   4   0    13088.21    12070.92    548.13 o 
  10   4   0    58857.83    59965.04   3178.62 o 
  12   4   0    16377.42    17379.17    723.57 o 
  14   4   0    13328.02    13358.75    592.50 o 
  16   4   0    19523.22    19873.21    577.76 o 
  18   4   0     4639.39     4713.10    112.25 o 
  20   4   0     3349.22     3357.47    123.02 o 
  22   4   0     4661.57     4493.15    241.97 o 
  24   4   0     3523.10     3196.22    347.50 o 
   1   5   0    34722.89    28279.52   1136.83 o 
   3   5   0    44942.94    39155.84   1911.44 o 
   5   5   0    41036.16    39011.38   1715.69 o 
   7   5   0    16364.37    14784.99    709.17 o 
   9   5   0    33031.08    32558.09   1350.62 o 
  11   5   0    29308.47    29644.88   1264.63 o 
  13   5   0    17233.69    17666.68    693.88 o 
  15   5   0    19568.13    20698.70    757.90 o 
  17   5   0     9997.31    10701.80    283.50 o 
  19   5   0     7780.29     7692.27    240.28 o 
  21   5   0     3361.91     3397.16    262.13 o 
  23   5   0     5434.44     5064.01    740.88 o 
   0   6   0    39432.18    34072.04   2297.02 o 
   2   6   0    23134.72    21654.52    870.06 o 
   4   6   0    27649.18    27029.92   1151.60 o 
   6   6   0    19885.57    19751.19    642.53 o 
   8   6   0    14821.33    14719.52    426.49 o 
  10   6   0     9039.22     8716.60    254.76 o 
  12   6   0    11206.03    11354.17    428.40 o 
  14   6   0     8316.70     8369.90    415.23 o 
  16   6   0     4553.23     4888.18    201.39 o 
  18   6   0     3973.47     4023.12    184.53 o 
  20   6   0     2813.09     2840.51    167.81 o 
  22   6   0     1283.96     1527.20    292.00 o 
   1   7   0     3482.03     3102.05    119.03 o 
   3   7   0     1336.91     1212.57     61.75 o 
   5   7   0     3671.61     3511.23    113.21 o 
   7   7   0       60.89       80.88     28.25 o 
   9   7   0     1103.96     1136.93     50.67 o 
  11   7   0      337.10      339.14     28.88 o 
  13   7   0       42.78       67.81     28.70 o 
  15   7   0      854.27      882.64     54.09 o 
  17   7   0      168.54      126.40     38.31 o 
  19   7   0      152.54       96.38     37.61 o 
  21   7   0      249.24      121.93     69.68 o 
   0   8   0     3774.33     3878.07    424.29 o 
   2   8   0     3707.60     3661.71    162.62 o 
   4   8   0      320.80      341.76     45.49 o 
   6   8   0     7075.47     7025.30    218.58 o 
   8   8   0      823.48      915.28     51.87 o 
  10   8   0      997.25     1112.60     64.46 o 
  12   8   0     3683.99     3905.74    125.02 o 
  14   8   0      813.30      824.72     50.56 o 
  16   8   0      174.40      264.92     45.68 o 
  18   8   0      928.32      873.52     72.50 o 
  20   8   0      368.84      234.88     49.07 o 
   1   9   0    11025.80    11736.67    490.12 o 
   3   9   0     4940.14     5106.67    259.60 o 
   5   9   0     7281.70     7273.32    258.27 o 
   7   9   0     4632.07     4680.61    180.39 o 
   9   9   0     6506.68     6969.45    252.74 o 
  11   9   0     7923.88     8257.40    299.10 o 
  13   9   0     9158.33     9927.61    393.25 o 
  15   9   0     3657.36     3990.19    230.19 o 
  17   9   0     3981.29     4117.71    191.40 o 
   0  10   0    10793.22    11921.57    889.34 o 
   2  10   0     8563.12     9311.44    474.72 o 
   4  10   0     5185.77     5530.62    214.40 o 
   6  10   0     3420.87     3689.85    175.55 o 
   8  10   0     5985.01     6748.03    371.30 o 
  10  10   0     9035.28    10217.45    560.73 o 
  12  10   0     7667.85     8270.44    395.77 o 
  14  10   0     5973.31     5954.66    408.51 o 
  16  10   0     3531.81     3796.25    206.40 o 
   1  11   0     8854.94     9529.79    493.80 o 
   3  11   0     2425.10     2465.07    134.25 o 
   5  11   0     2619.78     2711.35    177.96 o 
   7  11   0     1832.68     1998.63    118.06 o 
   9  11   0     3652.10     4041.53    289.05 o 
  11  11   0     4333.39     4796.22    265.79 o 
  13  11   0     2540.84     2815.33    164.15 o 
   0  12   0     1103.09     1162.24    166.66 o 
   2  12   0       69.17      113.98     56.93 o 
   4  12   0       12.42      -18.68     50.00 o 
   6  12   0       93.92      114.65     44.90 o 
   8  12   0      224.96      289.33     49.77 o 
  10  12   0      504.82      516.96    128.80 o 
 -25   1   1     1265.52     1390.54    109.85 o 
 -23   1   1     3192.34     3344.72    148.86 o 
 -21   1   1     3214.70     3315.96     83.20 o 
 -19   1   1      138.30      162.25     16.06 o 
 -17   1   1     7894.51     8261.97    207.90 o 
 -15   1   1     9699.32     9902.66    251.90 o 
 -13   1   1     1328.74     1183.49     26.15 o 
 -11   1   1     4184.02     4140.80     71.76 o 
  -9   1   1    22907.51    23910.99    692.03 o 
  -7   1   1      869.09      748.91     27.92 o 
  -5   1   1    60543.66    68676.02   3578.72 o 
  -3   1   1    67660.31    73732.34   3558.68 o 
   3   1   1     3963.00     3361.03    373.19 o 
   5   1   1    91497.32    89131.45   7245.54 o 
   7   1   1    24328.79    25907.01    861.33 o 
   9   1   1    45380.39    50764.62   1990.44 o 
  11   1   1    10690.71    11511.98    235.70 o 
  13   1   1    13737.16    14182.76    252.29 o 
  15   1   1     6734.19     6902.46    129.60 o 
  17   1   1     6237.51     5917.95    225.37 o 
  19   1   1     7602.27     7511.34    246.25 o 
  21   1   1     2333.41     2204.08     78.75 o 
  23   1   1     1771.70     1639.57    143.92 o 
  25   1   1     1128.94     1123.67    110.11 o 
 -26   2   1     4108.13     4329.71    287.04 o 
 -24   2   1     4934.60     5003.70    213.25 o 
 -22   2   1     9266.05     9583.39    293.50 o 
 -20   2   1     7379.41     7247.21    207.73 o 
 -18   2   1    10609.02    10852.35    239.40 o 
 -16   2   1    28744.73    30222.03   1072.35 o 
 -14   2   1    24817.83    25287.49    848.81 o 
 -12   2   1    25277.73    26855.14    801.87 o 
 -10   2   1    34246.65    34709.21   1133.71 o 
  -8   2   1    14389.07    14132.92    491.21 o 
  -6   2   1    71168.40    74549.55   3981.68 o 
  -4   2   1    22795.65    23471.23    961.20 o 
  -2   2   1    74464.11    70381.79   5961.45 o 
   0   2   1    23719.23    19710.28   1758.50 o 
   2   2   1     4079.32     3346.11     94.97 o 
   4   2   1    25702.73    23464.99   1831.24 o 
   6   2   1    42537.80    41429.83   2936.94 o 
   8   2   1    58519.43    59139.96   3563.65 o 
  10   2   1    50830.79    53828.27   2395.58 o 
  12   2   1    22319.56    22589.03    556.50 o 
  14   2   1    35369.62    36079.25   1359.89 o 
  16   2   1    15790.85    15756.68    351.96 o 
  18   2   1    17510.53    17049.46    426.97 o 
  20   2   1    16203.52    15449.95    360.61 o 
  22   2   1     6197.44     5849.80    383.26 o 
  24   2   1     5249.98     5260.04    391.85 o 
 -25   3   1     4917.45     5039.46    435.37 o 
 -23   3   1     4189.22     4351.57    280.05 o 
 -21   3   1     9960.60     9927.58    382.72 o 
 -19   3   1    16711.18    17506.64    530.14 o 
 -17   3   1    14169.58    14940.01    439.74 o 
 -15   3   1    26986.44    28407.50    940.43 o 
 -13   3   1    34568.06    36438.75   1326.48 o 
 -11   3   1    37626.77    39907.48   1682.42 o 
  -9   3   1    16825.30    17667.06    655.44 o 
  -7   3   1    21587.60    21191.12    772.28 o 
  -5   3   1    51452.56    51141.36   2482.23 o 
  -3   3   1    24797.45    20744.31   1720.23 o 
  -1   3   1    40643.09    31724.89   2575.34 o 
   1   3   1    82402.05    59589.15   3522.70 o 
   3   3   1    28690.97    21976.02   1507.02 o 
   5   3   1    50896.31    44126.26   2586.94 o 
   7   3   1    57630.58    54530.50   3021.38 o 
   9   3   1    52294.94    53011.45   2416.95 o 
  11   3   1    29733.08    31278.15   1265.02 o 
  13   3   1    30008.98    30464.77   1023.42 o 
  15   3   1    17060.81    17229.85    405.15 o 
  17   3   1    11896.80    11790.42    259.46 o 
  19   3   1    13502.03    13431.46    310.54 o 
  21   3   1     8418.86     8039.37    406.92 o 
  23   3   1     6146.46     6406.91    437.99 o 
  25   3   1     2992.35     3179.50    225.37 o 
 -24   4   1     2261.16     2102.68    187.72 o 
 -22   4   1     2523.63     2381.35    141.57 o 
 -20   4   1     5861.33     5791.39    244.74 o 
 -18   4   1     8206.78     8371.04    226.37 o 
 -16   4   1     3533.49     3624.34     97.66 o 
 -14   4   1    10071.12    10805.12    316.51 o 
 -12   4   1     8536.66     9391.25    330.67 o 
 -10   4   1    18527.83    19809.35    648.89 o 
  -8   4   1     1072.69      866.57     34.96 o 
  -6   4   1    13409.10    12549.45    645.22 o 
  -4   4   1     7484.69     6834.01    506.84 o 
  -2   4   1     8989.58     7587.71    396.14 o 
   0   4   1     3183.17     2529.69    113.99 o 
   2   4   1    30843.51    24870.63    888.88 o 
   4   4   1     2322.58     2096.47    112.32 o 
   6   4   1    12117.77    11241.07    447.00 o 
   8   4   1     7681.17     7496.44    294.19 o 
  10   4   1    18460.80    18927.89    635.11 o 
  12   4   1     8025.75     8117.05    305.68 o 
  14   4   1     6498.36     6715.47    178.43 o 
  16   4   1     1821.57     1762.36     41.99 o 
  18   4   1     3328.69     3414.71     63.17 o 
  20   4   1     2219.88     2016.74    135.78 o 
  22   4   1     1778.18     1756.85     97.83 o 
  24   4   1     1862.98     1863.75    219.43 o 
 -23   5   1      277.94      274.75     43.60 o 
 -21   5   1       94.16       81.32     23.97 o 
 -19   5   1       90.82       87.88     30.76 o 
 -17   5   1      510.94      547.12     31.93 o 
 -15   5   1        0.43      -14.93     21.03 o 
 -13   5   1       39.63       89.65     20.31 o 
 -11   5   1      262.72      372.40     32.64 o 
  -9   5   1        1.07       20.98     15.60 o 
  -7   5   1      550.77      679.23     31.27 o 
  -5   5   1     1144.10     1171.99     36.78 o 
  -3   5   1      518.39      559.84     59.14 o 
  -1   5   1       25.54       66.26     21.40 o 
   1   5   1      461.55      532.91     62.31 o 
   3   5   1     2770.04     2753.53     67.59 o 
   5   5   1       14.88       77.57     17.33 o 
   7   5   1     2681.01     2718.96     94.93 o 
   9   5   1      473.65      508.88     26.54 o 
  11   5   1      237.35      231.94     18.13 o 
  13   5   1       13.61        6.59     20.24 o 
  15   5   1      494.96      481.50     26.67 o 
  17   5   1       12.14       53.92     22.59 o 
  19   5   1       80.89       90.58     15.60 o 
  21   5   1       37.16       62.21     27.28 o 
  23   5   1        3.21      -41.72     41.72 o 
 -22   6   1     1323.51     1078.44    277.99 o 
 -20   6   1     2233.41     2352.30     69.83 o 
 -18   6   1     3627.63     3750.81    204.74 o 
 -16   6   1     3521.12     3880.25    192.64 o 
 -14   6   1     4110.57     4514.10    237.90 o 
 -12   6   1     6995.01     6950.83    281.90 o 
 -10   6   1     5673.58     5957.81    211.41 o 
  -8   6   1     5049.62     4928.73    194.18 o 
  -6   6   1     7909.93     7494.32    271.26 o 
  -4   6   1    16105.52    15123.68    497.90 o 
  -2   6   1    10237.83     9034.56    272.39 o 
   0   6   1    21914.74    19794.81    731.03 o 
   2   6   1    26240.93    23274.10    956.42 o 
   4   6   1    17168.25    16064.03    483.24 o 
   6   6   1    15996.50    16282.99    513.23 o 
   8   6   1    14324.67    14607.24    429.86 o 
  10   6   1     7793.43     8256.36    219.32 o 
  12   6   1     7887.00     7957.43    265.40 o 
  14   6   1     4836.97     4923.80    170.43 o 
  16   6   1     2128.34     2063.27     97.92 o 
  18   6   1     2933.90     3147.62    150.57 o 
  20   6   1     3056.24     2950.29    222.91 o 
  22   6   1     1126.65     1129.63    283.78 o 
 -21   7   1     3191.53     3090.55    113.37 o 
 -19   7   1     4067.76     4200.63    189.02 o 
 -17   7   1     4670.41     5016.14    219.98 o 
 -15   7   1     7914.18     8584.81    308.34 o 
 -13   7   1     5053.47     5185.48    229.09 o 
 -11   7   1    14833.23    15510.58    515.27 o 
  -9   7   1    19130.00    19532.97    726.85 o 
  -7   7   1    13227.02    13193.30    449.73 o 
  -5   7   1    28789.80    26487.99   1306.92 o 
  -3   7   1    39260.69    38236.07   2185.23 o 
  -1   7   1    29558.39    28130.19   1374.74 o 
   1   7   1    35421.32    33444.71   1789.33 o 
   3   7   1    41688.59    39520.63   2316.31 o 
   5   7   1    22242.14    21608.85    822.62 o 
   7   7   1    27268.87    27479.22   1140.79 o 
   9   7   1    17408.32    17825.14    632.75 o 
  11   7   1    23312.89    23888.18    972.09 o 
  13   7   1    11146.75    11560.69    357.85 o 
  15   7   1     4635.61     4615.26    191.90 o 
  17   7   1     4915.60     4865.35    183.47 o 
  19   7   1     4825.30     4939.11    252.16 o 
  21   7   1     1976.53     1904.35    290.75 o 
 -20   8   1     3442.15     3639.32    240.62 o 
 -18   8   1     4234.01     4332.72    203.40 o 
 -16   8   1     6265.55     6377.18    250.13 o 
 -14   8   1    10558.87    11053.97    375.76 o 
 -12   8   1     7791.09     8174.79    278.20 o 
 -10   8   1    13038.56    13840.14    485.14 o 
  -8   8   1    15870.14    16790.02    668.42 o 
  -6   8   1    11907.46    12097.49    406.47 o 
  -4   8   1    23874.58    23661.79   1142.39 o 
  -2   8   1    19598.01    19139.85    830.14 o 
   0   8   1    22067.76    20890.19    933.78 o 
   2   8   1    14862.51    14394.68    621.16 o 
   4   8   1    16064.61    15162.68    530.50 o 
   6   8   1    15689.04    15206.73    578.49 o 
   8   8   1     9689.23     9623.59    349.34 o 
  10   8   1    15822.67    16689.95    610.92 o 
  12   8   1     8991.06     9663.34    312.34 o 
  14   8   1     6038.70     6328.27    206.61 o 
  16   8   1     4710.03     5018.33    302.94 o 
  18   8   1     5376.30     5808.24    248.88 o 
  20   8   1     2669.10     2762.61    205.11 o 
 -19   9   1      905.36      936.35     97.75 o 
 -17   9   1     1732.02     1897.65    107.56 o 
 -15   9   1     2444.03     2683.14    110.75 o 
 -13   9   1     5126.96     5407.94    203.02 o 
 -11   9   1     2903.26     3122.82    128.68 o 
  -9   9   1     2921.51     3139.47    133.95 o 
  -7   9   1     9183.71     9446.80    358.99 o 
  -5   9   1     4116.62     4382.35    176.32 o 
  -3   9   1     3665.48     3773.89    217.34 o 
  -1   9   1     7555.08     7688.05    390.67 o 
   1   9   1      861.16      876.70     60.81 o 
   3   9   1      922.32      902.86     63.14 o 
   5   9   1     4051.71     4206.81    194.08 o 
   7   9   1     1704.15     1950.98    100.92 o 
   9   9   1     5921.49     6470.17    302.63 o 
  11   9   1     2187.38     2342.21     91.43 o 
  13   9   1     2460.61     2644.74    101.03 o 
  15   9   1     2967.06     3061.59    138.13 o 
  17   9   1     1398.13     1615.37    101.79 o 
 -16  10   1        0.58       47.05     33.77 o 
 -14  10   1       56.77       79.11     34.19 o 
 -12  10   1      184.83      243.68     40.57 o 
 -10  10   1      468.93      532.05     58.98 o 
  -8  10   1      699.71      808.53     83.13 o 
  -6  10   1       17.53        5.95     35.27 o 
  -4  10   1      695.91      712.72     71.91 o 
  -2  10   1      171.10      160.82     46.73 o 
   0  10   1       49.08        2.63     43.80 o 
   2  10   1       30.73       85.40     41.94 o 
   4  10   1      182.91      158.85     42.74 o 
   6  10   1      300.86      337.23     44.23 o 
   8  10   1      138.26      143.10     41.14 o 
  10  10   1        1.74      102.03     40.94 o 
  12  10   1       66.76       32.95     37.71 o 
  14  10   1        3.67      -27.97     30.60 o 
  16  10   1       46.60       85.66     34.21 o 
 -13  11   1     2420.80     2926.60    213.42 o 
 -11  11   1     2397.45     2751.47    187.53 o 
  -9  11   1     2995.77     3335.65    197.97 o 
  -7  11   1     3571.90     3919.41    289.38 o 
  -5  11   1     4190.75     4750.00    230.62 o 
  -3  11   1     3971.86     4412.06    267.90 o 
  -1  11   1     2752.59     3349.00    199.46 o 
   1  11   1     3163.71     3678.49    187.12 o 
   3  11   1     1585.96     1989.26    128.62 o 
   5  11   1     1105.05     1347.32    128.38 o 
   7  11   1     1818.45     2280.41    158.66 o 
   9  11   1     1332.68     1565.65    125.87 o 
  11  11   1     1247.75     1345.03     76.90 o 
  13  11   1      837.63      910.89     61.28 o 
 -10  12   1     4046.63     4686.77    222.66 o 
  -8  12   1     4468.03     4731.25    429.78 o 
  -6  12   1     6062.63     6513.71    415.48 o 
  -4  12   1     8152.01     9003.80    529.45 o 
  -2  12   1     5580.05     5904.54    334.53 o 
   0  12   1     6683.89     7838.84    423.85 o 
   2  12   1     3899.11     4485.35    231.54 o 
   4  12   1     2842.07     3399.21    167.18 o 
   6  12   1     4627.11     5187.46    349.60 o 
   8  12   1     4183.35     4656.95    403.87 o 
 -26   0   2     4299.90     4434.10    366.59 o 
 -24   0   2     4994.04     4890.74    298.03 o 
 -22   0   2     9566.96     9564.89    376.93 o 
 -20   0   2     5464.18     5324.06    185.74 o 
 -18   0   2    12471.02    12262.24    458.75 o 
 -16   0   2    25383.50    24702.72   1225.45 o 
 -14   0   2    20179.85    20774.29    881.26 o 
 -12   0   2    54610.46    54999.57   3480.44 o 
 -10   0   2    20684.99    21399.07    670.18 o 
  -8   0   2   127943.49   136720.75  16803.44 o 
  -6   0   2     7451.08     9271.67    364.26 o 
  -4   0   2   147193.44   162525.42  27232.56 o 
   2   0   2   218076.80   229682.67  50499.02 o 
   4   0   2   125686.83   123299.15  12527.00 o 
   6   0   2    59244.51    56250.39   7597.06 o 
   8   0   2   152236.14   135991.06  22489.75 o 
  10   0   2    57701.29    57678.80   4335.93 o 
  12   0   2    27588.71    25053.76   1209.64 o 
  14   0   2    44067.65    40763.89   3707.61 o 
  16   0   2    15563.51    15203.52   1512.04 o 
  18   0   2     9170.90     9636.90    258.05 o 
  20   0   2     8482.27     8633.08    482.58 o 
  22   0   2     7638.71     8118.10    665.58 o 
  24   0   2     4070.40     3904.31    363.10 o 
 -25   1   2     2187.05     2233.45    130.25 o 
 -23   1   2     5536.71     5407.65    142.17 o 
 -21   1   2     5359.40     5406.87    173.69 o 
 -19   1   2     3090.13     3003.94     68.69 o 
 -17   1   2    13609.09    13418.39    339.40 o 
 -15   1   2    17867.29    17549.69    462.75 o 
 -13   1   2    25058.34    25584.69    849.28 o 
 -11   1   2    29712.67    31484.36   1162.41 o 
  -9   1   2    38344.38    40053.60   1654.00 o 
  -7   1   2    36894.67    40457.08   1474.75 o 
  -5   1   2    28528.81    29080.76    878.66 o 
  -3   1   2    95009.12   105943.73   8707.24 o 
  -1   1   2    68705.91    73545.29   4401.10 o 
   1   1   2     2412.73     2603.83     63.80 o 
   3   1   2    36573.23    36825.77   2041.16 o 
   5   1   2     2651.76     2290.49    236.97 o 
   7   1   2    27580.43    24282.28   2151.46 o 
   9   1   2    21954.25    21127.48   1328.52 o 
  11   1   2    25722.15    24582.40    828.72 o 
  13   1   2    14511.95    14349.78    430.24 o 
  15   1   2    15844.94    15845.37    393.01 o 
  17   1   2    11166.26    10804.36    653.54 o 
  19   1   2     8112.38     7277.24    939.04 o 
  21   1   2     6518.90     6753.76    196.28 o 
  23   1   2     4167.49     4166.86    309.25 o 
  25   1   2     2798.24     2737.65    202.73 o 
 -26   2   2      204.43      190.21     60.61 o 
 -24   2   2      415.42      362.70     36.39 o 
 -22   2   2      740.64      772.42     49.54 o 
 -20   2   2      168.91      182.89     15.93 o 
 -18   2   2       43.69       52.35     17.04 o 
 -16   2   2     2933.15     3121.39     82.64 o 
 -14   2   2     7872.53     8259.73    228.00 o 
 -12   2   2     5113.36     5309.21    194.05 o 
 -10   2   2     2899.99     2915.12     88.99 o 
  -8   2   2     6162.96     6357.34    226.55 o 
  -6   2   2     3871.54     4476.98    141.13 o 
  -4   2   2    18723.04    20682.03    662.83 o 
  -2   2   2    42671.55    45585.27   2494.66 o 
   0   2   2    13473.99    13467.87    731.20 o 
   2   2   2      820.63      876.32     51.30 o 
   4   2   2     7385.04     6609.21    367.52 o 
   6   2   2     6143.33     5677.25    552.98 o 
   8   2   2     2052.36     1909.74    180.24 o 
  10   2   2     3189.98     3256.12    124.81 o 
  12   2   2     7044.74     6977.07    206.17 o 
  14   2   2      335.78      346.50     18.97 o 
  16   2   2     3435.29     3168.31     95.20 o 
  18   2   2     5920.06     5442.61    263.05 o 
  20   2   2     1208.14     1110.11     35.08 o 
  22   2   2      826.42      755.27    101.89 o 
  24   2   2      824.73      608.96     86.73 o 
 -25   3   2      378.25      338.44     51.16 o 
 -23   3   2      822.68      827.07     27.43 o 
 -21   3   2     1966.55     1947.16     92.83 o 
 -19   3   2     3597.76     3792.35     93.84 o 
 -17   3   2     5799.33     6317.07    183.04 o 
 -15   3   2     2917.31     2995.99     77.45 o 
 -13   3   2     4143.84     4421.36    128.75 o 
 -11   3   2    11831.79    12867.23    382.18 o 
  -9   3   2     8464.63     9654.63    298.89 o 
  -7   3   2    12726.97    13576.39    466.65 o 
  -5   3   2      393.07      551.07     35.52 o 
  -3   3   2     5278.26     5877.78    330.94 o 
  -1   3   2     1279.05     1210.54     92.54 o 
   1   3   2     3797.17     3320.84    224.71 o 
   3   3   2     3601.00     2829.22    182.46 o 
   5   3   2     3815.97     3207.42    196.86 o 
   7   3   2      357.67      286.39     20.46 o 
   9   3   2     2728.13     2496.27    137.20 o 
  11   3   2       79.18       92.34     14.85 o 
  13   3   2    10471.52    10144.76    302.65 o 
  15   3   2     2596.66     2715.24    103.64 o 
  17   3   2       42.99       64.11     13.64 o 
  19   3   2      642.06      598.73     26.28 o 
  21   3   2     1403.16     1236.05     54.51 o 
  23   3   2      344.21      358.60     87.85 o 
 -24   4   2     2996.82     3117.41    419.34 o 
 -22   4   2     5159.25     5507.25    248.50 o 
 -20   4   2     7548.82     8101.10    206.87 o 
 -18   4   2     8644.63     9214.48    260.11 o 
 -16   4   2     7811.77     8369.45    326.09 o 
 -14   4   2    21008.75    22219.94    954.49 o 
 -12   4   2    20964.67    22603.78    952.42 o 
 -10   4   2    22417.78    22985.89    951.75 o 
  -8   4   2    59567.57    61540.12   3513.84 o 
  -6   4   2    22500.53    22721.06    926.53 o 
  -4   4   2    23323.18    21990.32   1247.46 o 
  -2   4   2    43619.43    36909.88   2851.01 o 
   0   4   2    34675.15    28367.94   1705.07 o 
   2   4   2    31778.21    27552.26   1296.84 o 
   4   4   2     8192.90     6458.01    356.49 o 
   6   4   2    13706.61    11367.88    788.38 o 
   8   4   2    10103.42     9269.52    375.42 o 
  10   4   2     5928.66     5269.17    212.99 o 
  12   4   2    28942.50    27320.07   1017.87 o 
  14   4   2    13435.72    13014.75    453.45 o 
  16   4   2     5142.93     5274.66    134.62 o 
  18   4   2     8233.02     8095.94    250.69 o 
  20   4   2     7130.09     6688.67    358.30 o 
  22   4   2     3123.65     2884.31    211.99 o 
  24   4   2     4996.47     5393.74    430.70 o 
 -23   5   2     4848.47     4565.21    281.33 o 
 -21   5   2     8246.27     8686.25    372.94 o 
 -19   5   2     9273.08     9975.54    289.32 o 
 -17   5   2     8799.14    10128.49    291.90 o 
 -15   5   2    14243.64    15312.68    527.01 o 
 -13   5   2    31457.51    34133.45   1758.68 o 
 -11   5   2    25008.54    25958.96    953.54 o 
  -9   5   2    28917.49    28701.83   1147.02 o 
  -7   5   2    29863.08    28515.71   1551.11 o 
  -5   5   2    32813.76    27620.90   2129.57 o 
  -3   5   2    46720.19    42959.74   2270.88 o 
  -1   5   2    48192.19    40910.15   2079.71 o 
   1   5   2    57556.01    47494.23   2593.29 o 
   3   5   2    37965.63    32915.14   1369.84 o 
   5   5   2    11307.63     9317.88    301.93 o 
   7   5   2    26549.56    24495.65    802.87 o 
   9   5   2    15110.66    14760.82    495.20 o 
  11   5   2    26409.15    25887.26    866.58 o 
  13   5   2    14267.47    13586.82    502.79 o 
  15   5   2    11088.36    10823.68    504.07 o 
  17   5   2     9581.90     9441.80    335.26 o 
  19   5   2     8269.66     7854.97    461.73 o 
  21   5   2     7302.01     6511.15    624.93 o 
  23   5   2     5419.27     5942.40    700.26 o 
 -22   6   2     2198.18     2160.23     78.19 o 
 -20   6   2     3876.33     4123.37    129.92 o 
 -18   6   2     4074.83     4280.59    171.42 o 
 -16   6   2     3691.65     3906.81    184.48 o 
 -14   6   2     7466.22     8196.04    489.93 o 
 -12   6   2    18588.93    18785.40    889.38 o 
 -10   6   2    12822.25    12532.22    517.27 o 
  -8   6   2    10722.63    10786.93    455.54 o 
  -6   6   2    20039.10    19253.52    760.28 o 
  -4   6   2    30838.74    27897.08   1706.07 o 
  -2   6   2    22178.24    20689.32    804.93 o 
   0   6   2    36853.32    32792.81   1657.61 o 
   2   6   2    44034.52    38228.14   2085.44 o 
   4   6   2    16256.33    15059.18    483.88 o 
   6   6   2    10051.29     9351.45    258.14 o 
   8   6   2    29084.27    29230.70   1195.41 o 
  10   6   2    13589.33    13654.11    406.70 o 
  12   6   2    12544.25    12240.89    363.47 o 
  14   6   2     7231.15     6814.93    219.22 o 
  16   6   2     7674.11     7353.26    528.99 o 
  18   6   2     2573.69     2409.41    143.78 o 
  20   6   2     3580.55     3699.98    232.87 o 
  22   6   2     4010.45     3395.75    636.11 o 
 -21   7   2       23.09      -24.46     24.46 o 
 -19   7   2      529.97      507.38     48.45 o 
 -17   7   2      803.74      843.28     59.01 o 
 -15   7   2       23.70       -5.15     29.60 o 
 -13   7   2     2778.06     2926.57    204.77 o 
 -11   7   2     1973.18     2001.09     93.63 o 
  -9   7   2     1754.77     1913.08     71.07 o 
  -7   7   2     2700.02     2851.77     90.40 o 
  -5   7   2      929.97     1005.69     55.01 o 
  -3   7   2      805.61      737.42     43.74 o 
  -1   7   2     1149.91     1106.22     52.25 o 
   1   7   2     4871.51     4537.42    210.93 o 
   3   7   2     1938.04     1821.45    116.75 o 
   5   7   2      129.19       86.41     24.28 o 
   7   7   2     4051.27     3989.60    108.52 o 
   9   7   2      480.30      509.88     34.37 o 
  11   7   2     1515.76     1658.16     64.87 o 
  13   7   2     2591.17     2534.83     85.90 o 
  15   7   2      755.12      764.08     71.17 o 
  17   7   2      136.26      134.07     28.26 o 
  19   7   2      295.11      209.05     36.42 o 
  21   7   2      271.84      161.60     60.89 o 
 -20   8   2      738.67      777.58     80.87 o 
 -18   8   2       83.72       95.70     41.03 o 
 -16   8   2      200.42      297.09     45.56 o 
 -14   8   2     2110.39     2280.05    160.62 o 
 -12   8   2       68.32       82.62     29.36 o 
 -10   8   2      979.67     1117.00     75.04 o 
  -8   8   2      223.48      230.99     33.81 o 
  -6   8   2      366.81      351.33     45.16 o 
  -4   8   2     6354.33     6512.33    389.74 o 
  -2   8   2     4235.92     4231.20    230.75 o 
   0   8   2      809.10      841.15     56.95 o 
   2   8   2     8401.00     7966.16    305.84 o 
   4   8   2     2037.06     2018.54     78.28 o 
   6   8   2     2055.44     2176.11     80.41 o 
   8   8   2     5756.05     6147.55    203.73 o 
  10   8   2     3535.49     3696.83    140.52 o 
  12   8   2      284.78      336.73     54.39 o 
  14   8   2      250.80      257.99     26.56 o 
  16   8   2     1389.28     1318.76    197.86 o 
  18   8   2      303.86      291.75     33.60 o 
 -19   9   2     2348.79     2648.56    173.88 o 
 -17   9   2     3504.16     3741.10    187.53 o 
 -15   9   2     6292.39     6519.41    234.33 o 
 -13   9   2    10172.66    10650.64    423.00 o 
 -11   9   2     7233.64     7757.81    275.95 o 
  -9   9   2     8591.28     8787.08    345.53 o 
  -7   9   2     4537.20     4531.43    172.11 o 
  -5   9   2     9342.35     9496.52    429.60 o 
  -3   9   2    17095.52    16682.32    859.50 o 
  -1   9   2     5835.47     6113.17    336.41 o 
   1   9   2    13586.85    13441.34    568.00 o 
   3   9   2     6570.04     6666.70    242.16 o 
   5   9   2     8368.37     8601.83    304.12 o 
   7   9   2     8740.62     9535.92    342.43 o 
   9   9   2    10882.68    11326.48    512.89 o 
  11   9   2     6454.16     7127.25    312.15 o 
  13   9   2     3333.61     3701.29    127.52 o 
  15   9   2     4132.10     4153.15    219.03 o 
  17   9   2     3272.01     3471.53    240.17 o 
 -16  10   2     4927.74     5441.50    286.62 o 
 -14  10   2     6329.90     6546.18    300.87 o 
 -12  10   2     8262.39     8411.06    493.96 o 
 -10  10   2     7895.34     8278.90    437.47 o 
  -8  10   2     8899.34     9474.87    400.87 o 
  -6  10   2     7360.92     7591.16    327.90 o 
  -4  10   2     9191.96     9328.15    623.18 o 
  -2  10   2    12797.05    13309.08    850.73 o 
   0  10   2     9943.05    11080.02    591.64 o 
   2  10   2     6169.17     7058.84    329.36 o 
   4  10   2     8290.72     8819.69    381.18 o 
   6  10   2     9055.52     9890.41    413.81 o 
   8  10   2     6715.03     7677.64    432.26 o 
  10  10   2     8134.11     8690.68    457.19 o 
  12  10   2     6452.43     7082.89    286.91 o 
  14  10   2     4274.31     4765.36    266.37 o 
 -13  11   2     2939.66     3482.58    162.20 o 
 -11  11   2     2534.76     2794.10    150.25 o 
  -9  11   2     3942.27     4130.79    232.10 o 
  -7  11   2     3880.16     3909.89    395.24 o 
  -5  11   2     2171.05     2447.22    147.43 o 
  -3  11   2     6533.29     7427.39    500.28 o 
  -1  11   2     6149.31     6731.94    326.97 o 
   1  11   2     3833.59     4155.59    231.59 o 
   3  11   2     5422.08     6062.55    275.17 o 
   5  11   2     4781.67     5102.10    319.92 o 
   7  11   2     4115.63     4479.57    259.94 o 
   9  11   2     3229.30     3319.36    181.76 o 
  11  11   2     2911.10     3251.26    225.45 o 
  13  11   2     2459.75     2738.67    239.54 o 
 -10  12   2      114.79      120.43     55.95 o 
  -8  12   2      283.38      194.82     51.55 o 
  -6  12   2      347.51      243.89     50.84 o 
  -4  12   2      425.15      505.79     61.99 o 
  -2  12   2      907.54      996.32    103.60 o 
   0  12   2      138.45      224.89     65.56 o 
   2  12   2       62.38       82.46     66.82 o 
   4  12   2       75.45      117.94     48.22 o 
   6  12   2       11.87      -50.82     50.82 o 
   8  12   2       51.75       12.52     44.16 o 
 -25   1   3     2753.43     2538.09     67.45 o 
 -23   1   3     2785.58     2778.84     83.34 o 
 -21   1   3     3632.41     3551.79    142.92 o 
 -19   1   3     5247.69     5314.11    173.91 o 
 -17   1   3     5183.25     5070.04    114.44 o 
 -15   1   3     7203.32     7195.63    141.15 o 
 -13   1   3    26773.63    27530.15    974.63 o 
 -11   1   3      250.70      314.07     13.67 o 
  -9   1   3     3937.42     4112.47     66.63 o 
  -7   1   3    51879.43    56333.78   2625.32 o 
  -5   1   3    18787.43    21912.29    641.35 o 
  -3   1   3   171911.33   190704.80  30836.63 o 
  -1   1   3    77499.60    87360.12   5497.10 o 
   1   1   3    36842.28    40764.10   1256.85 o 
   3   1   3    17688.72    18642.80    339.19 o 
   5   1   3    82639.24    82876.74   6436.11 o 
   7   1   3    47936.96    49506.61   2319.65 o 
   9   1   3    21512.11    20225.76    970.73 o 
  11   1   3    21443.17    20428.39   1500.93 o 
  13   1   3     9093.30     9109.53    229.57 o 
  15   1   3     1103.30     1025.96    114.52 o 
  17   1   3     1867.22     1675.97    309.83 o 
  19   1   3     4355.12     4429.53     92.54 o 
  21   1   3     2690.01     2799.45    211.27 o 
  23   1   3     1278.34     1312.06    193.06 o 
 -26   2   3     3719.23     3437.60    326.43 o 
 -24   2   3     5872.08     5708.71    196.82 o 
 -22   2   3     5829.93     5621.68    210.09 o 
 -20   2   3     7008.66     6836.56    191.10 o 
 -18   2   3    17819.47    17284.30    533.50 o 
 -16   2   3    18287.22    18356.23    696.09 o 
 -14   2   3    42076.17    43539.61   2032.76 o 
 -12   2   3    33611.51    35362.55   1229.86 o 
 -10   2   3    25809.50    27445.45    937.24 o 
  -8   2   3    53829.03    57419.71   2846.00 o 
  -6   2   3    45755.24    47761.20   2272.46 o 
  -4   2   3   121550.63   129317.82  13348.22 o 
  -2   2   3   207394.28   212161.19  33013.12 o 
   0   2   3    55822.52    57848.62   2737.58 o 
   2   2   3    46628.05    45677.31   1624.78 o 
   4   2   3    19757.82    19388.30    601.89 o 
   6   2   3    54335.48    53242.67   2715.36 o 
   8   2   3    34176.66    31640.56   2204.59 o 
  10   2   3    25546.39    23629.97   1534.69 o 
  12   2   3    21929.51    17706.90   2617.33 o 
  14   2   3     4535.84     4477.43    119.43 o 
  16   2   3     7868.66     7635.41    262.68 o 
  18   2   3     8352.20     8295.36    516.36 o 
  20   2   3     8317.36     6581.24   1156.80 o 
  22   2   3     8359.20     8747.59    637.38 o 
  24   2   3     1848.20     1851.03    156.19 o 
 -25   3   3     3053.25     2711.11    509.14 o 
 -23   3   3     5482.19     5384.94    205.39 o 
 -21   3   3     2217.52     2168.23    108.24 o 
 -19   3   3     8221.09     8698.23    293.37 o 
 -17   3   3    20138.13    20075.58    839.99 o 
 -15   3   3    16477.16    17544.51    588.34 o 
 -13   3   3    37117.47    40226.07   1602.62 o 
 -11   3   3    37153.34    38649.16   1643.22 o 
  -9   3   3    35754.58    38422.91   1646.01 o 
  -7   3   3    60594.45    64580.07   3580.68 o 
  -5   3   3    94527.93    98212.80   7505.25 o 
  -3   3   3   187582.77   188326.16  27334.39 o 
  -1   3   3    18639.88    18760.68    827.77 o 
   1   3   3    59551.92    54362.66   2660.40 o 
   3   3   3    45871.04    41379.04   1636.20 o 
   5   3   3    20938.19    17439.53    645.79 o 
   7   3   3    46019.60    38609.69   3097.94 o 
   9   3   3    50486.31    44606.23   4187.96 o 
  11   3   3    19891.10    16508.26   1852.50 o 
  13   3   3    10707.19    10117.05    608.97 o 
  15   3   3    11094.79     9876.26    770.63 o 
  17   3   3    12761.37    11608.06    836.68 o 
  19   3   3     5273.08     4924.93    326.10 o 
  21   3   3    10414.33    10986.43    801.45 o 
  23   3   3     2891.46     2640.52    195.71 o 
 -24   4   3      636.75      782.95     58.82 o 
 -22   4   3     1699.80     1676.16     69.68 o 
 -20   4   3     1122.67     1306.88     46.92 o 
 -18   4   3     4222.69     4633.49    119.10 o 
 -16   4   3     4067.83     4696.47    116.51 o 
 -14   4   3     8099.09     8819.67    324.76 o 
 -12   4   3     4239.58     4825.96    219.64 o 
 -10   4   3     4195.71     4286.27    232.60 o 
  -8   4   3     8397.63     8887.92    269.68 o 
  -6   4   3    27544.49    27661.57   1055.63 o 
  -4   4   3    26578.27    25102.29   1377.11 o 
  -2   4   3    20971.78    20550.61   1206.38 o 
   0   4   3     3974.84     3577.39    250.01 o 
   2   4   3    24915.52    22144.47   1095.55 o 
   4   4   3     2112.66     1748.61    107.02 o 
   6   4   3    17533.86    15605.55    947.74 o 
   8   4   3     8734.48     8344.34    588.03 o 
  10   4   3     7452.33     7232.38    384.79 o 
  12   4   3     5415.04     4745.88    289.97 o 
  14   4   3     1580.64     1556.94     46.78 o 
  16   4   3     8255.54     7615.06    311.47 o 
  18   4   3     1613.02     1479.27    107.27 o 
  20   4   3     2502.45     2175.09    133.84 o 
  22   4   3     1423.76     1302.91    124.29 o 
 -23   5   3       97.69       96.84     33.35 o 
 -21   5   3      193.31      231.10     31.02 o 
 -19   5   3        1.50        5.80     19.24 o 
 -17   5   3      352.14      359.64     44.96 o 
 -15   5   3      442.05      570.02     59.76 o 
 -13   5   3       36.10       94.96     23.25 o 
 -11   5   3     1433.46     1576.96     78.02 o 
  -9   5   3      587.06      630.03     28.11 o 
  -7   5   3       58.32       51.63     20.37 o 
  -5   5   3     1147.12     1005.18     92.08 o 
  -3   5   3     1892.71     2110.42    126.02 o 
  -1   5   3       26.54       56.63     18.58 o 
   1   5   3     1307.75     1318.01    102.55 o 
   3   5   3     3081.31     2739.99    158.08 o 
   5   5   3     8460.58     7508.79    501.54 o 
   7   5   3      298.67      310.81     23.59 o 
   9   5   3      266.00      330.54     19.03 o 
  11   5   3      103.47      104.50     13.83 o 
  13   5   3       13.22        3.34     23.53 o 
  15   5   3      474.06      394.81     37.57 o 
  17   5   3       42.60       58.45     11.04 o 
  19   5   3      186.85      208.85     34.71 o 
  21   5   3       45.11       51.65     22.84 o 
 -24   6   3      759.70      662.96     72.44 o 
 -22   6   3     1040.36     1103.31    145.21 o 
 -20   6   3     1843.85     1895.38     70.17 o 
 -18   6   3     3098.40     3452.97    132.94 o 
 -16   6   3     6280.05     6574.84    278.52 o 
 -14   6   3     7708.77     8090.07    470.41 o 
 -12   6   3     8564.89     9090.84    395.85 o 
 -10   6   3    10801.85    10735.20    425.20 o 
  -8   6   3    11446.49    11135.31    560.62 o 
  -6   6   3    15149.09    13718.87    883.33 o 
  -4   6   3    17057.08    15287.13   1200.00 o 
  -2   6   3     8808.79     7906.98    394.83 o 
   0   6   3     7088.92     5757.08    260.44 o 
   2   6   3     8236.07     7134.17    320.80 o 
   4   6   3     8948.62     7439.50    343.59 o 
   6   6   3     9156.21     8060.64    486.51 o 
   8   6   3    12311.20    11423.91    456.34 o 
  10   6   3    13054.87    12684.60    359.49 o 
  12   6   3     5762.54     5585.19    261.86 o 
  14   6   3     4338.02     4177.44    212.66 o 
  16   6   3     6722.82     6485.30    519.97 o 
  18   6   3     2554.37     2294.95    275.81 o 
  20   6   3     2131.28     2096.61    202.09 o 
 -21   7   3     3046.32     3429.31    137.17 o 
 -19   7   3     5660.25     6550.63    270.09 o 
 -17   7   3     4381.28     4940.74    214.22 o 
 -15   7   3     9049.90     9347.18    540.51 o 
 -13   7   3    10012.51    10509.61    599.74 o 
 -11   7   3     2646.42     2806.25     95.75 o 
  -9   7   3     7653.02     7550.67    370.70 o 
  -7   7   3    17366.26    17656.58    731.85 o 
  -5   7   3    20509.45    19133.59    979.44 o 
  -3   7   3    19329.85    18281.73    752.40 o 
  -1   7   3    31206.21    28618.76   1397.19 o 
   1   7   3    16516.30    14989.78    754.52 o 
   3   7   3    23088.88    20362.23    858.56 o 
   5   7   3    25886.97    24372.59    935.84 o 
   7   7   3    29159.75    27787.85   1130.41 o 
   9   7   3    21400.19    21044.47    859.12 o 
  11   7   3    21256.82    20906.70    778.07 o 
  13   7   3     9392.29     9108.64    254.90 o 
  15   7   3    10018.75     9094.79    693.09 o 
  17   7   3     9341.29     7870.51    654.90 o 
  19   7   3     3792.82     3454.48    356.87 o 
 -20   8   3     2464.91     2718.73    136.04 o 
 -18   8   3     5589.81     5962.16    260.24 o 
 -16   8   3     5581.87     6261.52    277.36 o 
 -14   8   3     7761.08     7797.52    273.70 o 
 -12   8   3     9487.49     9900.08    399.61 o 
 -10   8   3     3346.60     3589.95    139.93 o 
  -8   8   3    10058.19     9959.39    443.66 o 
  -6   8   3     9703.22     9408.42    480.43 o 
  -4   8   3    17044.95    16783.15    885.97 o 
  -2   8   3    17936.24    17145.23    757.91 o 
   0   8   3    11204.13    10470.67    623.85 o 
   2   8   3    19089.76    17753.17    656.66 o 
   4   8   3    10546.61     9813.18    350.25 o 
   6   8   3    22153.60    21877.29    897.69 o 
   8   8   3    16621.60    16560.15    642.45 o 
  10   8   3    15090.38    15366.53    586.26 o 
  12   8   3     8252.28     8564.01    264.14 o 
  14   8   3     5652.17     5644.11    203.88 o 
  16   8   3     5633.77     5183.39    407.66 o 
  18   8   3     4089.58     4047.45    341.84 o 
 -19   9   3      465.35      476.36     55.30 o 
 -17   9   3     2042.06     2333.82    134.38 o 
 -15   9   3     1005.08      951.25     78.85 o 
 -13   9   3     1195.40     1239.79     68.44 o 
 -11   9   3     2919.90     2945.50    114.55 o 
  -9   9   3     1570.06     1579.94     73.03 o 
  -7   9   3      932.39      880.11     61.14 o 
  -5   9   3     5510.01     5502.17    268.05 o 
  -3   9   3    11281.90    10853.65    616.60 o 
  -1   9   3     2688.60     2807.27    196.26 o 
   1   9   3     8312.83     7807.07    542.42 o 
   3   9   3     2375.04     2243.46     95.59 o 
   5   9   3     2151.28     2341.65    101.71 o 
   7   9   3     4873.37     5073.24    187.31 o 
   9   9   3     3363.42     3611.15    281.31 o 
  11   9   3     2473.21     2482.19    103.86 o 
  13   9   3     1689.47     1735.29     63.98 o 
  15   9   3      878.37      966.29     72.27 o 
  17   9   3     1218.91     1231.37     86.79 o 
 -16  10   3      248.57      361.94     69.16 o 
 -14  10   3      319.06      334.07     45.75 o 
 -12  10   3      243.55      225.66     49.82 o 
 -10  10   3       78.56       54.86     37.54 o 
  -8  10   3      548.05      577.00     49.87 o 
  -6  10   3     1059.91      924.10     99.29 o 
  -4  10   3       40.86       -1.44     44.23 o 
  -2  10   3       29.37       42.97     43.36 o 
   0  10   3       99.81      106.64     42.90 o 
   2  10   3      122.87       97.58     37.76 o 
   4  10   3       10.67       78.61     41.09 o 
   6  10   3       47.36       64.38     44.44 o 
   8  10   3      418.22      428.27     56.23 o 
  10  10   3       10.21       11.21     30.50 o 
  12  10   3      108.40      128.83     32.23 o 
  14  10   3       19.22        3.23     33.34 o 
 -13  11   3     1773.15     2097.41    112.84 o 
 -11  11   3     1813.65     1875.63    100.94 o 
  -9  11   3     1515.75     1885.68    106.53 o 
  -7  11   3     1504.11     1706.56    146.53 o 
  -5  11   3     2884.82     3019.81    235.40 o 
  -3  11   3     2096.09     2177.50    232.52 o 
  -1  11   3     2131.98     2547.99    145.05 o 
   1  11   3     1663.24     1983.69    105.84 o 
   3  11   3     2022.91     2314.06    152.43 o 
   5  11   3     2060.24     2351.30    147.94 o 
   7  11   3     1982.64     2382.74    126.66 o 
   9  11   3     2387.52     2846.50    179.57 o 
  11  11   3     1351.12     1561.86    165.92 o 
 -10  12   3     2382.15     2736.08    182.50 o 
  -8  12   3     3692.29     3999.71    227.14 o 
  -6  12   3     2929.27     3143.21    289.95 o 
  -4  12   3     5073.64     5909.88    607.62 o 
  -2  12   3     7091.08     8437.83    550.15 o 
   0  12   3     3670.87     4246.73    310.50 o 
   2  12   3     3158.78     3661.58    196.55 o 
   4  12   3     3614.68     4351.42    272.92 o 
   6  12   3     3894.11     4247.28    263.70 o 
   8  12   3     5012.77     5522.35    297.92 o 
 -26   0   4     4346.53     4290.02    206.36 o 
 -24   0   4    10596.74     9696.84    475.51 o 
 -22   0   4     4497.93     4325.47    158.53 o 
 -20   0   4     8392.48     7996.51    334.64 o 
 -18   0   4    26480.17    25740.57   1420.46 o 
 -16   0   4    26751.02    26482.01   1496.54 o 
 -14   0   4     2926.09     2964.00    192.62 o 
 -12   0   4    29768.32    29194.44   1245.14 o 
 -10   0   4     6522.11     5845.07    145.06 o 
  -8   0   4    40083.39    37924.08   1690.06 o 
  -6   0   4    55474.86    56115.31   4186.41 o 
  -4   0   4    64678.56    59190.23   5683.86 o 
  -2   0   4    31815.75    33804.21   1078.07 o 
   0   0   4    11116.31    11793.12    218.80 o 
   2   0   4    85589.93    95488.56  10211.92 o 
   4   0   4    97765.14   108740.80  10506.31 o 
   6   0   4   184474.39   184043.64  26658.69 o 
   8   0   4    45898.98    48974.96   5191.18 o 
  10   0   4    69222.68    73197.55  10795.00 o 
  12   0   4    45178.33    48298.31   6434.33 o 
  14   0   4    34019.59    35158.04   3611.15 o 
  16   0   4    38577.29    42262.04   5125.32 o 
  18   0   4    21099.59    21943.76   2062.60 o 
  20   0   4     9206.24     9783.22    807.79 o 
  22   0   4     4843.99     4615.94    635.86 o 
  24   0   4     2808.44     2490.39    277.42 o 
 -27   1   4     1885.09     1808.90    111.45 o 
 -25   1   4     3931.51     3842.29    164.80 o 
 -23   1   4     3501.81     3471.33     84.98 o 
 -21   1   4     3547.90     3456.42    134.14 o 
 -19   1   4    13117.19    12807.55    396.22 o 
 -17   1   4    14690.08    14014.50    370.01 o 
 -15   1   4    10675.54    10328.28    225.93 o 
 -13   1   4    13409.26    12602.71    316.18 o 
 -11   1   4     5682.89     5116.89     91.18 o 
  -9   1   4    23543.67    22723.14    670.01 o 
  -7   1   4    19764.48    20857.00    645.90 o 
  -5   1   4    71727.07    80148.95   6284.55 o 
  -3   1   4    19579.25    19432.43    727.64 o 
  -1   1   4    24454.76    25720.69    651.51 o 
   1   1   4    38117.89    41158.56   1318.48 o 
   3   1   4    54051.40    59747.22   2587.69 o 
   5   1   4    41209.10    42795.43   2195.41 o 
   7   1   4    60213.63    64208.34   3293.05 o 
   9   1   4     9416.70     9499.32    314.45 o 
  11   1   4    22208.88    22489.86    640.17 o 
  13   1   4    16864.78    16805.62    391.46 o 
  15   1   4    19381.89    19673.01    661.11 o 
  17   1   4    14999.44    16267.05    933.21 o 
  19   1   4     7712.31     8328.39    463.84 o 
  21   1   4     4830.84     4769.55    293.43 o 
  23   1   4     2574.15     2527.52    189.49 o 
 -26   2   4      459.79      409.38     28.47 o 
 -24   2   4       64.14       57.88     23.70 o 
 -22   2   4      472.84      436.74     22.71 o 
 -20   2   4     2332.27     2176.06     57.26 o 
 -18   2   4     1797.48     1815.48     66.32 o 
 -16   2   4      869.92      948.80     32.70 o 
 -14   2   4     7272.67     7733.73    248.54 o 
 -12   2   4     4369.91     4453.10    124.16 o 
 -10   2   4     3032.67     3011.66    105.30 o 
  -8   2   4    11385.31    12649.80    540.65 o 
  -6   2   4    21665.33    23905.55   1133.98 o 
  -4   2   4       98.26      111.91     14.68 o 
  -2   2   4     6320.27     7102.35    309.07 o 
   0   2   4    10214.39    11001.13    317.60 o 
   2   2   4     1239.44     1240.74     34.55 o 
   4   2   4     2420.08     2619.26     83.31 o 
   6   2   4     6906.18     7367.20    134.40 o 
   8   2   4     9037.70     9475.47    259.13 o 
  10   2   4     1372.54     1344.76     29.03 o 
  12   2   4     2076.20     2059.57     64.81 o 
  14   2   4     6644.54     6077.49    241.82 o 
  16   2   4     1942.49     1997.50     36.13 o 
  18   2   4      255.39      264.23     24.42 o 
  20   2   4     1429.10     1486.38    119.48 o 
  22   2   4      645.12      609.20    139.65 o 
  24   2   4      142.11       39.90     63.66 o 
 -25   3   4      362.31      304.50     23.80 o 
 -23   3   4      661.41      744.85     36.05 o 
 -21   3   4      108.89      159.27     26.59 o 
 -19   3   4      490.26      528.54     33.21 o 
 -17   3   4      917.05     1178.70     51.13 o 
 -15   3   4     3520.02     3849.97    127.82 o 
 -13   3   4     2222.10     2340.95     70.32 o 
 -11   3   4     4409.58     4698.29    205.89 o 
  -9   3   4    18249.90    20089.24   1185.80 o 
  -7   3   4     8441.15     8757.07    360.49 o 
  -5   3   4    10512.43    10963.63    407.24 o 
  -3   3   4    58100.80    61616.09   3675.27 o 
  -1   3   4     5027.81     5424.57    209.55 o 
   1   3   4     4635.23     4363.27    137.05 o 
   3   3   4     2310.63     2140.83     85.27 o 
   5   3   4    13091.31    12489.47    259.79 o 
   7   3   4     1739.42     1769.81     72.07 o 
   9   3   4     2081.42     1881.36     66.94 o 
  11   3   4     3108.94     2973.03    122.45 o 
  13   3   4     1105.45      937.58    119.93 o 
  15   3   4       88.43      112.82     31.13 o 
  17   3   4     3952.56     3506.22    150.84 o 
  19   3   4     1096.21      882.76     97.05 o 
  21   3   4      298.75      433.67    110.44 o 
  23   3   4      980.38     1053.41    117.03 o 
 -24   4   4     1950.83     2027.64    121.64 o 
 -22   4   4     4632.92     5059.24    190.05 o 
 -20   4   4     4461.62     5043.26    196.14 o 
 -18   4   4     5544.36     6060.60    199.72 o 
 -16   4   4     8328.08     9147.38    324.28 o 
 -14   4   4    15258.48    16940.79   1096.55 o 
 -12   4   4    18072.18    18819.19   1048.51 o 
 -10   4   4    13142.48    13479.38    916.69 o 
  -8   4   4    32667.32    33815.31   1454.42 o 
  -6   4   4    37793.12    38049.33   1844.50 o 
  -4   4   4    26239.76    25804.03   1172.25 o 
  -2   4   4    65000.24    66213.81   4357.07 o 
   0   4   4    49176.76    48432.34   2279.56 o 
   2   4   4    19766.79    17846.08    567.74 o 
   4   4   4    41360.23    38872.28   1617.52 o 
   6   4   4    28536.23    25325.86    724.17 o 
   8   4   4    23447.23    20976.22   1100.23 o 
  10   4   4    17724.44    15594.60    927.96 o 
  12   4   4    14278.33    12065.96   1069.00 o 
  14   4   4     5762.28     5372.03    259.98 o 
  16   4   4    11256.56     9302.14   1175.35 o 
  18   4   4     5815.38     4697.40    657.49 o 
  20   4   4     5042.59     4017.77    455.41 o 
  22   4   4     3751.44     3759.31    268.20 o 
 -25   5   4     2475.03     2401.57    166.73 o 
 -23   5   4     5217.63     5490.97    251.80 o 
 -21   5   4     8898.28     9166.52    331.49 o 
 -19   5   4     9055.38     9268.30    284.93 o 
 -17   5   4    12030.48    12671.74    402.49 o 
 -15   5   4    17794.58    19310.92    857.52 o 
 -13   5   4    29142.85    32305.86   1777.99 o 
 -11   5   4    27383.06    28049.60   1261.28 o 
  -9   5   4    28441.32    27752.91   1035.08 o 
  -7   5   4    30559.62    29153.90   1067.99 o 
  -5   5   4    30225.13    27458.93   1431.70 o 
  -3   5   4    16176.95    14366.55    806.65 o 
  -1   5   4    48398.87    44388.29   2412.26 o 
   1   5   4    27442.41    24312.74   1055.80 o 
   3   5   4    30542.58    26929.00   1295.71 o 
   5   5   4    29098.73    24738.43   1724.04 o 
   7   5   4    36582.22    32615.34   2382.61 o 
   9   5   4    25238.13    21775.41   1702.78 o 
  11   5   4    29237.23    25935.30   1838.71 o 
  13   5   4     9331.87     7981.05    547.10 o 
  15   5   4    11102.92    10386.66    636.94 o 
  17   5   4     9982.40     8419.76    862.09 o 
  19   5   4     5442.20     4387.19    497.63 o 
  21   5   4     5216.46     5498.49    377.40 o 
 -24   6   4     3234.14     3113.45    172.81 o 
 -22   6   4     5564.25     5887.48    239.69 o 
 -20   6   4     5432.19     5813.20    218.13 o 
 -18   6   4     6198.66     6858.29    241.02 o 
 -16   6   4     8669.28     9299.70    408.67 o 
 -14   6   4     9687.08    10141.95    492.37 o 
 -12   6   4    10082.62    11499.83    577.25 o 
 -10   6   4    14692.65    15069.62    537.29 o 
  -8   6   4     8506.48     7859.76    269.72 o 
  -6   6   4     6954.70     6326.35    475.76 o 
  -4   6   4    15648.75    14011.35    627.54 o 
  -2   6   4    10962.99     9581.28    546.80 o 
   0   6   4    22710.59    20397.30   1257.30 o 
   2   6   4    11931.90     9826.65    569.97 o 
   4   6   4    19429.98    16714.76   1033.10 o 
   6   6   4    15222.42    12302.67   1125.38 o 
   8   6   4    16086.90    14007.80   1227.18 o 
  10   6   4    22422.63    20879.23   1645.70 o 
  12   6   4     9932.81     9124.73    625.24 o 
  14   6   4     5136.59     4512.47    396.56 o 
  16   6   4     7542.04     7211.10    463.12 o 
  18   6   4     5079.98     4384.86    461.67 o 
  20   6   4     2666.45     2348.63    256.49 o 
 -21   7   4     1113.61     1082.39    144.12 o 
 -19   7   4      182.76      188.16     37.22 o 
 -17   7   4      805.14      806.39     55.86 o 
 -15   7   4     1577.80     1621.23     85.76 o 
 -13   7   4      430.26      473.09     47.53 o 
 -11   7   4      853.13      930.75     81.53 o 
  -9   7   4     2042.87     1844.77     93.53 o 
  -7   7   4       78.45      135.41     24.13 o 
  -5   7   4      527.30      424.80     42.40 o 
  -3   7   4     2361.49     2258.28     89.99 o 
  -1   7   4     1148.12     1131.05     61.62 o 
   1   7   4       85.88      147.03     33.38 o 
   3   7   4      925.58      926.21     62.72 o 
   5   7   4      231.11      237.04     26.20 o 
   7   7   4      441.35      424.56     32.38 o 
   9   7   4     1226.97     1127.86     44.95 o 
  11   7   4     1871.67     1656.07    127.32 o 
  13   7   4       32.80       64.80     18.95 o 
  15   7   4     1351.66     1209.48     87.57 o 
  17   7   4      518.50      543.19     80.36 o 
  19   7   4      834.01      686.48    110.05 o 
 -20   8   4      117.70      242.75     44.00 o 
 -18   8   4     1537.99     1799.98     93.61 o 
 -16   8   4      318.31      373.42     52.13 o 
 -14   8   4       78.32      154.28     41.37 o 
 -12   8   4     1940.95     2032.42     76.91 o 
 -10   8   4      448.50      443.98     36.58 o 
  -8   8   4      201.07      200.45     40.00 o 
  -6   8   4     4119.67     3930.46    391.17 o 
  -4   8   4       58.21       85.25     33.13 o 
  -2   8   4      692.17      755.49     53.20 o 
   0   8   4     4181.89     3983.18    314.82 o 
   2   8   4     2681.69     2667.45    118.38 o 
   4   8   4     5377.75     5119.29    203.42 o 
   6   8   4     1924.20     1892.67     67.24 o 
   8   8   4     2848.98     2795.39     85.33 o 
  10   8   4     1567.76     1564.44     56.32 o 
  12   8   4     1629.54     1578.39     58.22 o 
  14   8   4      890.03      809.84     34.53 o 
  16   8   4     1053.36      824.80     55.85 o 
  18   8   4      176.69      114.75     35.92 o 
 -19   9   4     2139.63     2385.20    128.01 o 
 -17   9   4     4407.90     4478.17    210.61 o 
 -15   9   4     3614.22     4233.54    251.95 o 
 -13   9   4     4859.11     4985.27    199.16 o 
 -11   9   4    10686.55    10907.61    415.26 o 
  -9   9   4     7999.32     8157.98    305.90 o 
  -7   9   4    19787.67    19447.51    864.54 o 
  -5   9   4    12921.83    12543.09    584.36 o 
  -3   9   4    11593.17    11675.81    696.12 o 
  -1   9   4     9666.15     9544.50    609.55 o 
   1   9   4    11504.33    10856.10    563.13 o 
   3   9   4     9080.11     9069.44    310.35 o 
   5   9   4     7242.70     7295.43    257.67 o 
   7   9   4     5025.34     4982.85    224.53 o 
   9   9   4     4118.28     4176.41    158.03 o 
  11   9   4     2653.03     2688.93     97.57 o 
  13   9   4     2576.57     2766.99    104.76 o 
  15   9   4     3781.25     3879.54    178.72 o 
 -16  10   4     3992.76     4584.49    241.10 o 
 -14  10   4     4724.69     4872.02    211.08 o 
 -12  10   4     4532.68     4747.68    205.91 o 
 -10  10   4     7143.75     7428.75    300.20 o 
  -8  10   4    11450.36    11425.74    461.93 o 
  -6  10   4    13859.16    14227.11    813.33 o 
  -4  10   4    14363.39    14278.34   1017.18 o 
  -2  10   4     9262.60     9436.66    712.77 o 
   0  10   4     8373.58     8276.26    652.79 o 
   2  10   4     9593.54     9936.15    526.60 o 
   4  10   4     6963.67     7784.71    331.39 o 
   6  10   4     7108.72     7725.27    381.28 o 
   8  10   4     4642.57     4905.53    172.84 o 
  10  10   4     1746.66     2026.90     97.08 o 
  12  10   4     2663.20     2984.86    109.80 o 
  14  10   4     3687.19     3969.07    130.41 o 
 -13  11   4     2342.58     2692.28    159.49 o 
 -11  11   4     2313.89     2456.20    134.81 o 
  -9  11   4     3288.14     3287.13    192.74 o 
  -7  11   4     5125.09     5168.50    239.43 o 
  -5  11   4     5977.78     6239.66    479.84 o 
  -3  11   4     4065.54     4118.06    308.94 o 
  -1  11   4     2343.04     2620.77    250.27 o 
   1  11   4     3035.33     3366.00    335.32 o 
   3  11   4     3888.56     4240.58    186.95 o 
   5  11   4     5141.56     5831.35    311.19 o 
   7  11   4     4550.70     4798.19    195.45 o 
   9  11   4     1862.13     1944.25     94.83 o 
  11  11   4     1291.60     1348.08     72.22 o 
 -10  12   4      215.14      213.54     71.64 o 
  -8  12   4      210.47      223.69     63.39 o 
  -6  12   4      259.58      300.63     55.74 o 
  -4  12   4      547.94      691.17     82.23 o 
  -2  12   4       26.51       51.56     54.37 o 
   0  12   4       65.68       61.36     47.04 o 
   2  12   4      467.14      462.84     64.73 o 
   4  12   4      339.52      327.79     61.49 o 
   6  12   4      672.21      743.75     80.58 o 
 -27   1   5     1103.73     1029.50     66.52 o 
 -25   1   5     2132.28     2180.16     81.67 o 
 -23   1   5     1118.40     1159.76     42.29 o 
 -21   1   5     3586.05     3456.29    126.20 o 
 -19   1   5     5996.95     5945.08    182.27 o 
 -17   1   5     8396.27     8022.48    178.96 o 
 -15   1   5     8786.06     8469.68    192.22 o 
 -13   1   5     2919.92     2960.04     65.98 o 
 -11   1   5    45908.35    47314.38   2455.09 o 
  -9   1   5      726.41      679.52     27.34 o 
  -7   1   5    10638.48    10387.29    384.95 o 
  -5   1   5    25007.92    27226.50   1297.49 o 
  -3   1   5     3100.39     3079.80     44.13 o 
  -1   1   5      345.88      476.55     13.30 o 
   1   1   5    30605.49    33020.20   1020.79 o 
   3   1   5     2234.65     2218.30     42.67 o 
   5   1   5    11582.95    12115.47    196.01 o 
   7   1   5    27076.26    27910.85   1265.89 o 
   9   1   5    13236.88    12891.21    438.03 o 
  11   1   5    17786.02    19081.38    483.10 o 
  13   1   5    17506.09    18706.68   1127.00 o 
  15   1   5     9099.84    10137.00    587.93 o 
  17   1   5     4450.33     4750.90    296.70 o 
  19   1   5     4939.30     5041.22    296.71 o 
  21   1   5     3172.57     3381.09    352.17 o 
  23   1   5     1594.54     1558.12    145.43 o 
 -26   2   5     2832.37     2804.52    138.89 o 
 -24   2   5     3399.45     3474.38    106.29 o 
 -22   2   5     3467.54     3398.49    144.00 o 
 -20   2   5     8068.54     7884.47    325.85 o 
 -18   2   5    13450.45    14940.17    582.99 o 
 -16   2   5    21177.14    22022.71    837.08 o 
 -14   2   5    21762.01    22317.38    841.88 o 
 -12   2   5    30479.33    32895.69   1358.95 o 
 -10   2   5    53710.44    60317.76   3011.11 o 
  -8   2   5    30775.81    32479.53   1867.19 o 
  -6   2   5    63370.79    70161.33   4521.10 o 
  -4   2   5    78524.67    82750.35   7065.00 o 
  -2   2   5    40592.80    43150.79   1718.25 o 
   0   2   5    45664.99    47898.38   1846.26 o 
   2   2   5    32552.30    32138.85    926.18 o 
   4   2   5    38700.18    39142.24   1302.67 o 
   6   2   5    28276.86    27045.02    725.90 o 
   8   2   5    27447.12    26762.20    908.12 o 
  10   2   5    19491.60    18903.83    556.52 o 
  12   2   5    20474.88    21019.48    664.82 o 
  14   2   5    14745.64    15106.04    388.90 o 
  16   2   5     7127.29     7233.40    181.61 o 
  18   2   5    13169.49    13786.71    828.58 o 
  20   2   5     6755.45     7271.50    442.54 o 
  22   2   5     5264.09     5362.12    359.98 o 
 -25   3   5     2953.94     2896.83    129.29 o 
 -23   3   5     3497.25     3643.38    188.39 o 
 -21   3   5     6152.95     6589.09    225.28 o 
 -19   3   5     4842.88     5317.81    205.76 o 
 -17   3   5    14024.82    14752.60    704.78 o 
 -15   3   5    29156.26    31543.65   1533.32 o 
 -13   3   5    11793.62    12634.60    602.75 o 
 -11   3   5    34218.82    36370.85   2005.24 o 
  -9   3   5    30176.59    31051.19   2080.86 o 
  -7   3   5    63808.64    66050.37   4221.55 o 
  -5   3   5    77899.48    84968.66   6714.45 o 
  -3   3   5    88683.54    92930.45   7681.51 o 
  -1   3   5    96160.95   100622.13   7886.13 o 
   1   3   5    29027.79    30133.54    962.18 o 
   3   3   5    30311.80    31066.65    942.89 o 
   5   3   5    64697.02    62265.93   3045.47 o 
   7   3   5    12862.51    12315.47    233.90 o 
   9   3   5    34071.61    32393.00    962.66 o 
  11   3   5    14774.01    13784.34    393.46 o 
  13   3   5    11464.83    10863.13    270.39 o 
  15   3   5     6365.49     6166.14    150.93 o 
  17   3   5    13522.14    12989.97    403.54 o 
  19   3   5     7792.19     8048.83    469.07 o 
  21   3   5     5124.86     5168.96    400.20 o 
  23   3   5     6181.29     6100.96    599.14 o 
 -24   4   5      774.90      774.11     44.06 o 
 -22   4   5     1686.46     1917.35    143.17 o 
 -20   4   5     1644.33     1758.58     97.02 o 
 -18   4   5     2274.40     2538.61    161.94 o 
 -16   4   5    10622.06    11480.21    451.94 o 
 -14   4   5     9185.53    10099.20    331.32 o 
 -12   4   5     6015.16     6429.52    327.83 o 
 -10   4   5     7630.59     8236.79    477.82 o 
  -8   4   5     6148.48     6243.19    296.79 o 
  -6   4   5    35736.54    36914.32   1732.73 o 
  -4   4   5    16015.47    16405.97    550.84 o 
  -2   4   5    37026.41    38886.05   1790.51 o 
   0   4   5    22613.69    22844.78    672.96 o 
   2   4   5     4774.19     4096.40    106.17 o 
   4   4   5    25331.70    24483.64    765.38 o 
   6   4   5     4318.15     3824.18     60.24 o 
   8   4   5    18108.58    17253.35    527.59 o 
  10   4   5     2802.33     2680.22     85.86 o 
  12   4   5     1203.95     1210.06     66.37 o 
  14   4   5     2026.60     1887.83     91.21 o 
  16   4   5     3066.36     2745.53    166.06 o 
  18   4   5     1884.09     1678.52    100.70 o 
  20   4   5     2506.98     3271.46    765.24 o 
  22   4   5     1422.79     1380.02    140.23 o 
 -25   5   5       30.75       35.84     31.80 o 
 -23   5   5       93.64       49.83     55.64 o 
 -21   5   5      195.79      164.90     34.15 o 
 -19   5   5        8.19       11.62     26.29 o 
 -17   5   5        2.34      -28.69     28.81 o 
 -15   5   5       87.59      136.48     27.69 o 
 -13   5   5      965.07     1008.84     52.32 o 
 -11   5   5      806.76      831.62     40.96 o 
  -9   5   5       45.87       57.21     16.84 o 
  -7   5   5     3813.38     3791.43    169.52 o 
  -5   5   5     1959.17     2027.41     77.56 o 
  -3   5   5     1306.34     1436.55     58.21 o 
  -1   5   5      412.65      432.24     34.72 o 
   1   5   5      729.36      792.75     36.80 o 
   3   5   5      954.30      887.88     38.03 o 
   5   5   5      371.41      322.57     23.17 o 
   7   5   5        6.39       44.45     16.07 o 
   9   5   5     1013.03     1020.36     49.24 o 
  11   5   5     2976.35     2994.32    139.55 o 
  13   5   5       52.35       70.80     11.61 o 
  15   5   5       68.25       47.96      8.80 o 
  17   5   5      794.16      551.74     62.47 o 
  19   5   5        8.89        5.78     21.90 o 
  21   5   5       50.58      127.75     93.83 o 
 -24   6   5     1827.67     1956.36     94.39 o 
 -22   6   5     2973.08     3005.64    143.01 o 
 -20   6   5     1986.37     2343.27     97.92 o 
 -18   6   5     3250.06     3664.13    261.69 o 
 -16   6   5     5241.39     6058.33    262.14 o 
 -14   6   5     5188.93     5988.18    302.29 o 
 -12   6   5     3816.89     3905.70    235.29 o 
 -10   6   5     2877.89     2820.97    122.17 o 
  -8   6   5     5911.72     5469.80    207.83 o 
  -6   6   5     9059.98     8620.52    479.16 o 
  -4   6   5     9194.85     8932.89    536.37 o 
  -2   6   5    14378.37    12833.05    632.71 o 
   0   6   5     8474.24     7683.96    214.27 o 
   2   6   5     7817.57     6976.09    326.17 o 
   4   6   5     6851.19     6065.15    385.50 o 
   6   6   5    10774.01     9034.90    492.95 o 
   8   6   5    11178.78    10089.67    640.53 o 
  10   6   5     6845.80     5757.60    538.32 o 
  12   6   5     5146.39     4763.78    339.07 o 
  14   6   5     4279.32     3955.76    344.49 o 
  16   6   5     2925.33     2635.15    250.35 o 
  18   6   5     4127.54     3187.00    426.12 o 
  20   6   5     2214.63     2366.45    197.85 o 
 -21   7   5     4747.02     5022.96    231.15 o 
 -19   7   5     4386.51     4686.82    193.32 o 
 -17   7   5    10559.33    11567.15    534.89 o 
 -15   7   5    10160.03    11292.37    447.26 o 
 -13   7   5    11308.52    12398.75    543.31 o 
 -11   7   5     7180.15     7285.09    354.72 o 
  -9   7   5     2952.18     3014.54    184.29 o 
  -7   7   5     9568.86     8915.12    659.02 o 
  -5   7   5    20856.58    18857.13   1072.49 o 
  -3   7   5     8560.47     7524.21    430.54 o 
  -1   7   5    21489.05    19356.28   1337.05 o 
   1   7   5    16798.87    14886.01    931.33 o 
   3   7   5    12159.49    10374.17    913.57 o 
   5   7   5    17637.28    15127.72   1257.37 o 
   7   7   5    28706.34    24702.87   2117.27 o 
   9   7   5    23197.50    20386.16   1843.14 o 
  11   7   5     7077.14     6248.48    383.20 o 
  13   7   5    13588.64    12434.73    561.93 o 
  15   7   5     7975.68     7217.77    442.74 o 
  17   7   5     5961.19     4947.03    398.37 o 
  19   7   5     6779.85     5205.29    553.91 o 
 -20   8   5     3214.73     3379.87    177.19 o 
 -18   8   5     2973.07     3074.69    150.02 o 
 -16   8   5     8954.83     9064.73    423.44 o 
 -14   8   5     7901.58     8351.50    362.40 o 
 -12   8   5    12367.04    12032.11    492.33 o 
 -10   8   5    11009.94    10954.78    495.58 o 
  -8   8   5    10120.01     9982.07    398.14 o 
  -6   8   5    27573.79    26187.72   1516.65 o 
  -4   8   5    13722.74    12775.92    606.19 o 
  -2   8   5    18573.95    17052.09    806.18 o 
   0   8   5    12475.78    12005.51    574.37 o 
   2   8   5     7787.56     6934.24    394.12 o 
   4   8   5     9466.12     8748.81    580.60 o 
   6   8   5    13985.48    12317.80    798.88 o 
   8   8   5    13011.74    11814.76    751.04 o 
  10   8   5     9364.70     8590.66    428.21 o 
  12   8   5     6991.84     6472.94    337.96 o 
  14   8   5     6665.15     6500.72    191.37 o 
  16   8   5     4100.33     3752.29    291.21 o 
 -19   9   5     1133.42     1266.99    127.61 o 
 -17   9   5      685.54      673.82     67.90 o 
 -15   9   5     2848.62     3098.25    148.94 o 
 -13   9   5     2236.69     2304.45    101.45 o 
 -11   9   5     3412.41     3413.85    152.88 o 
  -9   9   5     4490.14     4492.64    164.28 o 
  -7   9   5     5810.58     5638.34    262.92 o 
  -5   9   5     3791.97     3833.84    208.29 o 
  -3   9   5     8166.56     7777.71    368.21 o 
  -1   9   5     5268.91     5239.97    317.23 o 
   1   9   5     2299.09     2352.54    129.71 o 
   3   9   5     4031.63     3881.66    153.24 o 
   5   9   5     4722.44     4565.77    162.09 o 
   7   9   5     1168.03     1155.73     60.14 o 
   9   9   5     2236.70     2250.86     85.92 o 
  11   9   5     1991.19     1891.13    129.86 o 
  13   9   5     1329.88     1285.20     57.62 o 
  15   9   5      766.30      690.75     71.30 o 
 -16  10   5       98.60      112.05     45.75 o 
 -14  10   5       25.43        8.27     39.14 o 
 -12  10   5      272.95      201.26     54.98 o 
 -10  10   5        3.89      -13.43     40.80 o 
  -8  10   5       87.79       83.23     39.98 o 
  -6  10   5      279.56      216.85     53.00 o 
  -4  10   5      126.70      134.85     48.58 o 
  -2  10   5      302.61      347.57     60.22 o 
   0  10   5      198.10      246.58     43.62 o 
   2  10   5      557.37      543.90     48.43 o 
   4  10   5        2.02       59.87     36.92 o 
   6  10   5      186.97      234.28     38.80 o 
   8  10   5      322.03      313.20     36.51 o 
  10  10   5       23.03       12.42     27.66 o 
  12  10   5        3.20       46.46     29.90 o 
 -13  11   5     1514.39     1625.33     89.40 o 
 -11  11   5     2027.24     2039.50    187.86 o 
  -9  11   5     2330.07     2358.97    199.88 o 
  -7  11   5     2716.99     2610.71    132.16 o 
  -5  11   5     2806.28     2844.29    244.00 o 
  -3  11   5     3335.97     3646.00    307.13 o 
  -1  11   5     2576.36     2500.73    273.07 o 
   1  11   5     2009.75     2284.61    166.92 o 
   3  11   5     2858.38     3066.57    200.40 o 
   5  11   5     2378.60     2815.15    144.14 o 
   7  11   5     2688.29     2755.60    151.25 o 
   9  11   5     1999.40     2170.36    102.86 o 
  -8  12   5     3120.13     3269.50    217.40 o 
  -6  12   5     4279.91     4420.86    379.98 o 
  -4  12   5     5403.41     5842.03    591.01 o 
  -2  12   5     4863.31     5392.52    366.10 o 
   0  12   5     4604.30     5332.22    396.67 o 
   2  12   5     5372.87     6197.58    295.87 o 
   4  12   5     5612.17     6123.09    301.96 o 
   6  12   5     4366.68     4894.71    398.77 o 
 -26   0   6     5414.09     4907.84    318.17 o 
 -24   0   6     3886.02     3612.42    149.52 o 
 -22   0   6    14474.83    13636.27    715.29 o 
 -20   0   6    29558.85    26866.73   1675.32 o 
 -18   0   6     7889.42     7799.87    302.91 o 
 -16   0   6    45237.71    43169.15   3118.74 o 
 -14   0   6    25861.99    25093.69   1270.65 o 
 -12   0   6     9196.82     8775.47    375.04 o 
 -10   0   6    71728.41    71193.01   5425.60 o 
  -8   0   6    28173.74    27650.44    988.22 o 
  -6   0   6    39211.03    38208.40   2277.56 o 
  -4   0   6    15071.13    14955.14    891.71 o 
  -2   0   6    73075.27    81834.38   6414.25 o 
   0   0   6     4897.79     4580.21     87.16 o 
   2   0   6    40057.87    42765.91   2544.49 o 
   4   0   6    70652.98    79153.30   6181.66 o 
   6   0   6    51431.61    55631.80   3237.31 o 
   8   0   6    31777.36    34984.95   3140.82 o 
  10   0   6    40641.23    43247.01   4708.60 o 
  12   0   6    28463.06    30411.55   2883.21 o 
  14   0   6    15061.00    16398.81   1273.46 o 
  16   0   6    12739.12    13850.14   1156.32 o 
  18   0   6    18710.74    19829.29   1981.59 o 
  20   0   6     6524.43     7203.07    944.17 o 
  22   0   6     4257.24     4419.53    442.94 o 
 -27   1   6     2537.87     2482.70     89.59 o 
 -25   1   6     2218.31     2125.63    111.68 o 
 -23   1   6     3392.31     3250.81    120.29 o 
 -21   1   6    11495.52    10844.88    349.24 o 
 -19   1   6     8240.28     7791.73    251.02 o 
 -17   1   6    12537.57    11798.60    297.48 o 
 -15   1   6    13081.98    12591.00    307.73 o 
 -13   1   6    10541.15     9715.85    292.24 o 
 -11   1   6    18707.63    17687.29    512.40 o 
  -9   1   6    29964.26    30880.64   1259.32 o 
  -7   1   6    24425.21    24823.87   1258.70 o 
  -5   1   6    22493.02    22926.16    766.71 o 
  -3   1   6     9774.59    10160.42    363.78 o 
  -1   1   6    45518.09    50065.98   1938.98 o 
   1   1   6     9047.61     9822.04    204.22 o 
   3   1   6    71771.49    80080.14   5090.83 o 
   5   1   6    33236.85    37304.86   1352.79 o 
   7   1   6    20736.57    20742.53    614.16 o 
   9   1   6    21323.74    21259.13   1231.22 o 
  11   1   6    11010.12    11634.30    288.39 o 
  13   1   6    10282.53    10875.41    522.01 o 
  15   1   6     6249.42     6955.28    348.36 o 
  17   1   6     6685.46     7039.70    392.18 o 
  19   1   6     7502.55     7643.80    462.25 o 
  21   1   6     1982.35     1899.21    181.26 o 
 -26   2   6      328.92      321.25     33.62 o 
 -24   2   6      453.09      469.05     43.37 o 
 -22   2   6      692.74      746.67     48.68 o 
 -20   2   6      627.60      599.11     47.37 o 
 -18   2   6     1512.04     1562.00     79.38 o 
 -16   2   6       39.98       59.96     18.84 o 
 -14   2   6      348.70      367.44     29.98 o 
 -12   2   6     1819.87     1826.42     95.71 o 
 -10   2   6     1713.83     2002.87     98.17 o 
  -8   2   6    10676.64    12321.23    717.48 o 
  -6   2   6    23963.11    25929.69   1010.32 o 
  -4   2   6     6404.94     6587.08    249.35 o 
  -2   2   6     9678.65    10069.00    271.88 o 
   0   2   6    15837.44    16674.73    342.43 o 
   2   2   6    15743.87    16307.50    332.53 o 
   4   2   6     4222.29     4314.53     79.73 o 
   6   2   6     1403.80     1363.02     34.72 o 
   8   2   6     2819.84     2634.51    111.67 o 
  10   2   6      760.51      793.11     25.92 o 
  12   2   6     1192.19     1191.56     65.28 o 
  14   2   6     4109.85     4225.48    111.03 o 
  16   2   6      405.77      347.38    129.39 o 
  18   2   6     1890.55     1791.53    210.98 o 
  20   2   6      192.12      143.99    102.97 o 
  22   2   6      799.98      867.20    107.21 o 
 -25   3   6      529.53      524.47     37.46 o 
 -23   3   6      248.56      173.69     42.06 o 
 -21   3   6      523.45      565.47     64.27 o 
 -19   3   6     1458.68     1482.94     53.60 o 
 -17   3   6     2605.38     2778.97    139.24 o 
 -15   3   6     3825.81     4678.29    232.18 o 
 -13   3   6     5162.73     5568.25    221.01 o 
 -11   3   6     8783.98     9683.09    587.35 o 
  -9   3   6     2159.18     2154.80     55.69 o 
  -7   3   6     9220.81     9549.94    377.46 o 
  -5   3   6    23999.68    25603.51   1634.51 o 
  -3   3   6    21749.55    22904.08    647.68 o 
  -1   3   6     1480.02     1359.25     42.18 o 
   1   3   6     7786.97     7844.55    152.04 o 
   3   3   6     2782.36     2827.44     84.84 o 
   5   3   6     7065.38     6811.14    244.05 o 
   7   3   6     4260.76     4242.65     73.33 o 
   9   3   6     3747.97     3785.29     65.03 o 
  11   3   6      582.27      590.29     43.74 o 
  13   3   6       51.34       63.88     27.41 o 
  15   3   6     1481.53     1435.05     59.35 o 
  17   3   6      175.84      129.94     16.10 o 
  19   3   6     1632.54     1679.50    167.87 o 
  21   3   6      140.21       11.32     59.31 o 
 -24   4   6     2759.68     2824.23    191.24 o 
 -22   4   6     1780.05     1989.30    118.06 o 
 -20   4   6     5995.55     6191.51    264.68 o 
 -18   4   6     9550.47    10334.72    551.67 o 
 -16   4   6    10565.22    12454.36    513.46 o 
 -14   4   6     6509.12     7187.35    412.03 o 
 -12   4   6    15410.10    16132.75    753.40 o 
 -10   4   6    19968.38    21260.05   1182.43 o 
  -8   4   6     9915.11     9761.92    383.27 o 
  -6   4   6    60852.72    62863.73   4249.62 o 
  -4   4   6    54681.29    56860.49   3517.14 o 
  -2   4   6     7460.49     6889.75    154.51 o 
   0   4   6    31972.83    32470.47   1245.87 o 
   2   4   6    37534.36    38110.23   1579.50 o 
   4   4   6    25660.14    25018.41    745.84 o 
   6   4   6    24369.85    23745.43    667.48 o 
   8   4   6    32373.86    30837.57    999.43 o 
  10   4   6     3710.15     3726.99     79.89 o 
  12   4   6     4651.41     4232.96    127.04 o 
  14   4   6    10208.20     9324.48    534.03 o 
  16   4   6     5875.55     5305.95    216.81 o 
  18   4   6     7111.75     6638.55    408.35 o 
  20   4   6     3156.95     3238.18    291.12 o 
 -25   5   6     2536.91     2626.92    201.69 o 
 -23   5   6     2980.56     3251.07    157.00 o 
 -21   5   6     4530.78     4989.12    275.69 o 
 -19   5   6     7464.13     7897.84    238.19 o 
 -17   5   6    14510.50    15331.58    567.88 o 
 -15   5   6     9850.77    11302.79    469.25 o 
 -13   5   6     8442.65     9601.29    420.85 o 
 -11   5   6    16661.40    17120.58   1228.60 o 
  -9   5   6    31322.93    30683.65   1950.02 o 
  -7   5   6    54547.44    54097.89   3489.70 o 
  -5   5   6    68728.72    69316.09   5088.53 o 
  -3   5   6    26927.19    26770.85   1104.17 o 
  -1   5   6    31768.73    30744.29   1208.92 o 
   1   5   6    19183.33    17959.42    557.53 o 
   3   5   6    51905.37    50870.38   2666.02 o 
   5   5   6    23844.62    22345.16    727.78 o 
   7   5   6    37148.34    35200.01   1347.86 o 
   9   5   6    18241.59    17632.66    487.36 o 
  11   5   6     3010.22     2902.63     91.10 o 
  13   5   6    17133.90    16367.79    821.85 o 
  15   5   6    13495.92    11650.88    929.31 o 
  17   5   6     8696.49     7292.56    606.44 o 
  19   5   6     6855.22     7133.10    477.29 o 
 -24   6   6      982.16      969.45    144.16 o 
 -22   6   6     3094.19     3513.31    186.17 o 
 -20   6   6     3343.00     3838.54    148.30 o 
 -18   6   6     5873.60     6403.73    325.93 o 
 -16   6   6     9575.57    10246.29    440.28 o 
 -14   6   6     4962.04     5646.72    248.11 o 
 -12   6   6     3569.89     3759.40    148.54 o 
 -10   6   6     5416.69     5381.06    196.19 o 
  -8   6   6    22438.63    21447.66    746.05 o 
  -6   6   6    17540.85    16622.49    619.60 o 
  -4   6   6     9641.74     9719.21    333.04 o 
  -2   6   6    15951.51    15404.89    559.05 o 
   0   6   6     6832.53     6286.83    182.76 o 
   2   6   6    14926.42    14730.04    485.45 o 
   4   6   6    30440.71    27978.26   1113.10 o 
   6   6   6    20011.53    18749.44    795.92 o 
   8   6   6    19505.36    18164.64    933.65 o 
  10   6   6     6360.18     5875.42    439.09 o 
  12   6   6     5406.89     4976.57    339.05 o 
  14   6   6    13944.21    12893.67   1104.39 o 
  16   6   6     5215.94     4050.42    455.69 o 
  18   6   6     6055.96     4671.37    706.53 o 
 -21   7   6      199.33      153.08     52.21 o 
 -19   7   6      380.39      502.97     52.29 o 
 -17   7   6      474.40      456.21     49.99 o 
 -15   7   6      422.50      496.68     43.39 o 
 -13   7   6      109.02      131.18     42.12 o 
 -11   7   6       83.46       96.04     33.94 o 
  -9   7   6       87.54      107.68     24.30 o 
  -7   7   6     1046.20     1060.21    124.75 o 
  -5   7   6     2522.99     2286.41     94.78 o 
  -3   7   6      112.60      118.03     29.29 o 
  -1   7   6     2159.62     1952.86     90.09 o 
   1   7   6      371.40      320.08     27.85 o 
   3   7   6     4625.70     4232.40    218.33 o 
   5   7   6     3107.74     2993.41    162.43 o 
   7   7   6     5543.58     5056.32    255.07 o 
   9   7   6      918.41      939.80     51.96 o 
  11   7   6      637.24      680.75     48.96 o 
  13   7   6      637.48      592.49     66.52 o 
  15   7   6      407.09      468.30     55.57 o 
  17   7   6      793.76      572.85     54.41 o 
 -20   8   6     1021.03     1061.88     76.02 o 
 -18   8   6      366.52      478.11     65.03 o 
 -16   8   6     1564.19     1833.64    108.19 o 
 -14   8   6     1915.89     1994.34     93.78 o 
 -12   8   6      110.45      144.21     30.03 o 
 -10   8   6     3651.13     3621.16    186.43 o 
  -8   8   6     6650.28     6347.32    298.01 o 
  -6   8   6       52.29       75.90     35.74 o 
  -4   8   6      681.24      659.03     53.71 o 
  -2   8   6      307.05      374.67     43.41 o 
   0   8   6      533.60      490.45     38.64 o 
   2   8   6      195.49      205.56     30.06 o 
   4   8   6     1256.22     1223.45     86.56 o 
   6   8   6      272.78      310.31     34.49 o 
   8   8   6      769.27      677.45     62.14 o 
  10   8   6      581.10      559.96     41.92 o 
  12   8   6     2109.51     2102.32    121.96 o 
  14   8   6     1826.97     1702.33    116.03 o 
  16   8   6      856.63      439.98    232.03 o 
 -19   9   6     2882.23     3354.22    165.78 o 
 -17   9   6     2437.68     2727.09    136.31 o 
 -15   9   6     4897.00     5343.59    253.57 o 
 -13   9   6     3229.07     3265.52    127.52 o 
 -11   9   6     5526.32     5571.25    236.46 o 
  -9   9   6    11115.35    10442.91    389.26 o 
  -7   9   6    14440.12    13775.51    783.27 o 
  -5   9   6     7172.98     7188.73    296.79 o 
  -3   9   6     9428.05     9101.46    447.70 o 
  -1   9   6    10770.22    10309.52    457.40 o 
   1   9   6     9092.40     8692.22    486.07 o 
   3   9   6    11791.37    10847.90    692.64 o 
   5   9   6     9100.83     8339.45    520.88 o 
   7   9   6     6992.78     6481.40    443.54 o 
   9   9   6     4266.36     4067.98    200.97 o 
  11   9   6     4053.52     3806.14    185.60 o 
  13   9   6     4861.91     4783.44    169.21 o 
  15   9   6     2658.78     2584.83    151.52 o 
 -16  10   6     2652.16     2734.79    312.68 o 
 -14  10   6     2683.97     2815.39    152.99 o 
 -12  10   6     5359.30     5167.77    224.30 o 
 -10  10   6     5151.03     5251.04    226.66 o 
  -8  10   6     6976.62     6945.53    269.18 o 
  -6  10   6     9886.64    10260.75    535.39 o 
  -4  10   6     6435.04     6604.82    327.59 o 
  -2  10   6     8271.37     7797.52    471.85 o 
   0  10   6     9572.10     9168.88    591.51 o 
   2  10   6    10267.34     9943.66    465.51 o 
   4  10   6    12812.23    11953.73    806.29 o 
   6  10   6     8645.51     8884.24    521.06 o 
   8  10   6     7271.27     6878.13    317.31 o 
  10  10   6     5296.87     4983.58    247.07 o 
  12  10   6     4374.15     4058.50    227.50 o 
 -13  11   6     1268.38     1201.21     89.80 o 
 -11  11   6     3146.79     3139.52    154.30 o 
  -9  11   6     2904.61     2968.13    158.56 o 
  -7  11   6     3154.61     3211.67    182.10 o 
  -5  11   6     4749.03     4797.43    327.91 o 
  -3  11   6     3680.95     3980.22    332.33 o 
  -1  11   6     3953.64     4001.45    302.87 o 
   1  11   6     3661.05     3867.13    259.34 o 
   3  11   6     4390.23     4795.81    217.15 o 
   5  11   6     4853.93     4976.93    264.49 o 
   7  11   6     2793.22     2729.31    127.10 o 
   9  11   6     3276.32     3089.81    188.86 o 
  -8  12   6      578.53      585.56     69.19 o 
  -6  12   6      393.57      405.18     58.30 o 
  -4  12   6      214.36      209.45     68.46 o 
  -2  12   6      739.35      800.19    112.66 o 
   0  12   6      344.85      281.15     70.44 o 
   2  12   6      124.88       80.62     45.27 o 
   4  12   6      946.33      909.57     75.80 o 
 -27   1   7     1039.89     1008.26     77.16 o 
 -25   1   7     2131.75     1924.55     95.85 o 
 -23   1   7     1716.63     1641.00     77.83 o 
 -21   1   7     2515.30     2405.25     87.49 o 
 -19   1   7    10873.59     9970.44    352.18 o 
 -17   1   7     5150.99     4893.47    152.45 o 
 -15   1   7     9262.72     8401.06    277.22 o 
 -13   1   7     6943.85     6918.51    158.61 o 
 -11   1   7    16856.54    17038.20    779.15 o 
  -9   1   7    10089.76    10179.00    474.50 o 
  -7   1   7    16813.62    17600.43    874.75 o 
  -5   1   7    22154.59    24268.83    959.63 o 
  -3   1   7    17747.82    18352.27    780.32 o 
  -1   1   7     6129.09     6392.32    194.61 o 
   1   1   7     7718.08     7607.48    145.27 o 
   3   1   7    41749.89    46285.23   1945.03 o 
   5   1   7     8681.05     9252.75    157.37 o 
   7   1   7     5678.33     5514.77     65.97 o 
   9   1   7    14456.11    13829.66    797.68 o 
  11   1   7     8082.75     8407.14    368.21 o 
  13   1   7     5175.10     5749.91    269.71 o 
  15   1   7    10258.69    10612.32    579.77 o 
  17   1   7     6524.71     6686.00    386.00 o 
  19   1   7     2246.90     2123.73    253.45 o 
  21   1   7     1847.47     1847.19    162.78 o 
 -26   2   7     2948.96     2939.84    156.94 o 
 -24   2   7     2678.53     2657.19    139.28 o 
 -22   2   7     5163.54     4756.88    222.52 o 
 -20   2   7     8142.91     7911.06    402.98 o 
 -18   2   7    11152.39    11668.34    665.58 o 
 -16   2   7    13262.94    14505.53    631.22 o 
 -14   2   7    13743.54    14503.65    777.93 o 
 -12   2   7    27200.32    27391.14   2046.37 o 
 -10   2   7    28460.63    29616.64   1987.32 o 
  -8   2   7    46263.56    52314.59   3284.66 o 
  -6   2   7    56726.95    59745.03   4358.90 o 
  -4   2   7    54836.93    59586.64   3533.60 o 
  -2   2   7    46624.36    48289.38   2386.00 o 
   0   2   7    50054.56    52450.26   2501.84 o 
   2   2   7    56291.02    58918.37   2986.07 o 
   4   2   7    71450.85    77243.32   4929.62 o 
   6   2   7    28239.64    27925.42    878.61 o 
   8   2   7    26540.39    26303.66    882.76 o 
  10   2   7    25922.27    25522.35    816.46 o 
  12   2   7    13655.06    14026.70    455.64 o 
  14   2   7    16342.31    16369.42    585.13 o 
  16   2   7    13754.08    14102.48    845.50 o 
  18   2   7     4583.36     4519.49    385.54 o 
  20   2   7     5445.95     5307.84    346.49 o 
 -25   3   7     2767.81     2760.36    109.33 o 
 -23   3   7     4507.96     4621.88    218.80 o 
 -21   3   7     7597.74     7751.37    422.97 o 
 -19   3   7     9204.57     9715.72    693.48 o 
 -17   3   7     7748.76     8830.00    402.95 o 
 -15   3   7    16632.06    17142.87   1651.12 o 
 -13   3   7    20224.75    21864.50   1048.38 o 
 -11   3   7    16598.36    16943.89    911.89 o 
  -9   3   7    37296.09    39799.89   1981.68 o 
  -7   3   7    43235.89    42875.44   2042.43 o 
  -5   3   7    17922.90    18386.01    955.92 o 
  -3   3   7    54111.57    54958.31   3173.32 o 
  -1   3   7    38933.21    38241.41   1488.69 o 
   1   3   7    63132.37    64082.06   3280.50 o 
   3   3   7    36367.29    37544.52   1324.41 o 
   5   3   7    42229.32    43398.21   1722.69 o 
   7   3   7    33312.26    32533.33   1029.18 o 
   9   3   7    24218.70    24198.90    717.72 o 
  11   3   7    16213.73    15871.36    489.61 o 
  13   3   7    27331.40    26799.06    991.26 o 
  15   3   7    10923.01    10550.75    349.70 o 
  17   3   7     6407.25     6688.82    468.69 o 
  19   3   7     6489.17     6329.61    485.02 o 
  21   3   7     3366.33     3434.30    254.02 o 
 -24   4   7     1471.21     1507.09     77.83 o 
 -22   4   7     1749.48     1663.91     78.73 o 
 -20   4   7     2688.88     2798.75    220.27 o 
 -18   4   7     3416.58     3785.01    215.96 o 
 -16   4   7     3072.96     3318.12    139.86 o 
 -14   4   7    10824.41    12519.17    554.70 o 
 -12   4   7     8902.18     9450.10    698.34 o 
 -10   4   7     8773.22     8720.96    609.05 o 
  -8   4   7    16128.66    16879.47    590.21 o 
  -6   4   7      926.17      875.50     43.68 o 
  -4   4   7     4325.71     4260.71    102.63 o 
  -2   4   7     3456.75     3442.01     67.39 o 
   0   4   7    12459.62    12647.29    306.69 o 
   2   4   7     3495.28     3541.91     69.02 o 
   4   4   7     9472.54     9375.61    207.74 o 
   6   4   7     7524.83     7128.30    202.33 o 
   8   4   7    15682.90    15368.92    368.61 o 
  10   4   7     3228.13     3256.00     57.06 o 
  12   4   7    15018.96    14782.36    512.78 o 
  14   4   7     4734.83     4552.03    228.81 o 
  16   4   7     2409.47     2394.83    112.55 o 
  18   4   7     2928.26     3599.44   1637.43 o 
  20   4   7     1071.96     1004.08    115.19 o 
 -25   5   7        5.96       76.40     66.44 o 
 -23   5   7       83.76       40.96     50.38 o 
 -21   5   7        1.50       42.43     34.70 o 
 -19   5   7       11.39       35.78     51.16 o 
 -17   5   7      216.30      225.93     30.97 o 
 -15   5   7      156.93      167.28     30.07 o 
 -13   5   7       51.78       18.48     35.92 o 
 -11   5   7      327.88      364.48     27.03 o 
  -9   5   7      473.39      528.97     32.94 o 
  -7   5   7        6.12      648.35    209.30 o 
  -5   5   7     1315.27     1550.62     65.78 o 
  -3   5   7       25.22       39.60     19.70 o 
  -1   5   7      490.76      601.89     27.89 o 
   1   5   7       16.57       61.89     17.29 o 
   3   5   7      565.44      583.33     29.26 o 
   5   5   7      277.46      258.84     46.26 o 
   7   5   7       10.17       26.60     14.16 o 
   9   5   7      125.69      148.76     14.88 o 
  11   5   7      481.19      427.03     12.02 o 
  13   5   7        8.53       55.54     24.48 o 
  15   5   7       25.67       22.36     18.61 o 
  17   5   7      132.25      116.72     23.56 o 
  19   5   7       10.30        1.50     78.68 o 
 -24   6   7     1024.31      920.27    121.23 o 
 -22   6   7     1239.02     1347.97     99.37 o 
 -20   6   7     2411.41     2593.35    108.25 o 
 -18   6   7     2173.84     2330.95    101.76 o 
 -16   6   7     3367.59     3952.42    213.31 o 
 -14   6   7     7183.91     8003.77    289.45 o 
 -12   6   7     5832.36     6250.01    252.50 o 
 -10   6   7     9629.92     9627.78    359.33 o 
  -8   6   7    12019.49    11400.26    511.47 o 
  -6   6   7     9318.26     9143.07    339.39 o 
  -4   6   7     8473.30     8410.24    253.99 o 
  -2   6   7    15234.12    15346.24    493.70 o 
   0   6   7    11095.35    10964.66    351.60 o 
   2   6   7     8812.02     8616.56    266.18 o 
   4   6   7     8836.97     8586.84    280.17 o 
   6   6   7     6695.07     6098.58    201.78 o 
   8   6   7     4639.65     4827.87    244.01 o 
  10   6   7     6571.47     6369.82    303.52 o 
  12   6   7     3310.07     3427.44    119.78 o 
  14   6   7     4745.91     4044.17    357.70 o 
  16   6   7     1936.34     1750.92    197.69 o 
  18   6   7     1429.58     1514.77    270.43 o 
 -21   7   7     4044.12     4364.45    228.79 o 
 -19   7   7     6652.43     7383.56    437.86 o 
 -17   7   7     7443.83     8142.41    394.36 o 
 -15   7   7     9766.57    10722.99    547.27 o 
 -13   7   7    14958.99    15623.45    971.54 o 
 -11   7   7    12674.61    12232.54   1207.98 o 
  -9   7   7    19925.96    19793.49    893.60 o 
  -7   7   7     8992.53     8797.29    340.78 o 
  -5   7   7     5686.82     5738.01    214.26 o 
  -3   7   7    12588.14    12581.38    525.60 o 
  -1   7   7     7045.26     6756.38    200.67 o 
   1   7   7    10402.57    10263.92    366.58 o 
   3   7   7    10889.93    10144.45    443.13 o 
   5   7   7    10898.58     9807.10    446.50 o 
   7   7   7     8111.64     7911.18    308.37 o 
   9   7   7    13341.79    12713.17    986.21 o 
  11   7   7     9098.96     8425.27    668.84 o 
  13   7   7     9862.74     9332.33    618.53 o 
  15   7   7     7491.87     6405.53    721.81 o 
  17   7   7     5331.89     4164.39    618.28 o 
 -20   8   7     3719.08     3808.81    208.71 o 
 -18   8   7     5296.27     5729.33    285.76 o 
 -16   8   7     4793.86     5516.55    315.63 o 
 -14   8   7     5955.56     6254.63    291.29 o 
 -12   8   7     5260.86     5231.99    283.41 o 
 -10   8   7    10469.35     9797.68    548.21 o 
  -8   8   7     9588.80     8989.34    360.32 o 
  -6   8   7     9031.12     8527.25    349.78 o 
  -4   8   7    12559.07    11997.73    555.36 o 
  -2   8   7    13281.57    12492.77    438.61 o 
   0   8   7     9411.62     9085.43    422.56 o 
   2   8   7    14908.50    13591.14    863.35 o 
   4   8   7     9151.29     8726.98    511.50 o 
   6   8   7     6304.94     6107.57    284.22 o 
   8   8   7     7443.43     6789.73    461.51 o 
  10   8   7     4637.47     4151.22    336.35 o 
  12   8   7     6366.37     6079.45    422.06 o 
  14   8   7     5383.79     5046.35    697.37 o 
  16   8   7     4639.32     4170.38    448.04 o 
 -19   9   7     1033.22     1198.69     92.32 o 
 -17   9   7     2087.85     2101.54    129.60 o 
 -15   9   7     1227.18     1246.66     83.95 o 
 -13   9   7      890.43      947.88    107.76 o 
 -11   9   7     2271.27     2159.83     88.24 o 
  -9   9   7     1121.82     1271.57     75.96 o 
  -7   9   7     3357.84     3187.39    213.67 o 
  -5   9   7     3004.20     2840.27    160.00 o 
  -3   9   7     1959.43     1908.52    109.74 o 
  -1   9   7     1880.69     1750.92     82.91 o 
   1   9   7     3517.04     3318.57    186.79 o 
   3   9   7     3529.47     3202.30    231.93 o 
   5   9   7     3483.07     3374.52    217.51 o 
   7   9   7     2027.59     1940.71    160.79 o 
   9   9   7     1233.03     1217.75     85.97 o 
  11   9   7     1415.10     1343.95     76.88 o 
  13   9   7     1340.98     1287.55    153.28 o 
 -16  10   7       52.08      132.36     61.13 o 
 -14  10   7       27.68       63.13     45.84 o 
 -12  10   7        1.18       -8.65     35.94 o 
 -10  10   7      278.28      225.27     39.75 o 
  -8  10   7      103.87       76.32     39.87 o 
  -6  10   7       72.19       85.11     47.95 o 
  -4  10   7      255.37      172.67     47.70 o 
  -2  10   7     1271.80     1132.82     69.35 o 
   0  10   7      962.75      873.33     68.65 o 
   2  10   7      368.72      341.08     49.07 o 
   4  10   7      156.64      124.84     37.46 o 
   6  10   7       90.86       93.61     50.79 o 
   8  10   7      154.95      138.94     42.39 o 
  10  10   7       21.80       64.28     49.35 o 
 -13  11   7      642.52      721.54     94.18 o 
 -11  11   7      720.89      581.19     73.18 o 
  -9  11   7     1461.87     1502.61     88.23 o 
  -7  11   7     1911.78     1605.81    274.20 o 
  -5  11   7     2440.92     2407.70    146.78 o 
  -3  11   7     2847.71     3124.13    211.19 o 
  -1  11   7     4340.34     4154.66    295.23 o 
   1  11   7     3473.32     3194.77    194.80 o 
   3  11   7     2636.63     2868.83    171.36 o 
   5  11   7     1807.46     1828.57    210.72 o 
   7  11   7     1706.55     1541.09    125.09 o 
  -6  12   7     4451.21     4733.65    431.81 o 
  -4  12   7     3575.24     4099.49    270.54 o 
  -2  12   7     3537.32     3712.31    218.59 o 
   0  12   7     4423.58     4457.92    263.62 o 
   2  12   7     4403.96     4910.44    355.36 o 
 -26   0   8     1635.89     1519.96     83.33 o 
 -24   0   8     6600.02     5519.47    349.11 o 
 -22   0   8     4901.49     4719.89    429.83 o 
 -20   0   8    11647.97    10492.50    741.35 o 
 -18   0   8    25144.56    22874.28   1561.37 o 
 -16   0   8     4349.74     3967.74    138.42 o 
 -14   0   8    38760.11    35826.59   2103.78 o 
 -12   0   8    42111.89    40498.60   2428.57 o 
 -10   0   8    34387.01    35749.02   3316.25 o 
  -8   0   8    40923.34    47772.02   5250.04 o 
  -6   0   8   101390.13   114321.93  23297.65 o 
  -4   0   8    21963.01    24118.45    999.96 o 
  -2   0   8    32544.50    35491.72   1991.38 o 
   0   0   8    39747.76    43819.05   2805.53 o 
   2   0   8    28988.00    28749.93   1127.11 o 
   4   0   8    11543.93    11744.21    280.42 o 
   6   0   8    24462.89    24137.06    874.36 o 
   8   0   8    17540.05    17992.00    725.93 o 
  10   0   8    21193.96    23304.06   2436.77 o 
  12   0   8    12269.39    13991.76   1033.34 o 
  14   0   8    19396.90    21110.91   1965.85 o 
  16   0   8    16396.19    17083.63   1589.35 o 
  18   0   8    10658.90    11387.14   1507.76 o 
  20   0   8    12048.13    12271.28   1237.33 o 
 -25   1   8     2239.78     2143.90     81.22 o 
 -23   1   8     3548.31     3366.97    155.90 o 
 -21   1   8     3092.23     3038.61    115.31 o 
 -19   1   8     7718.19     7366.77    260.80 o 
 -17   1   8     7567.50     7196.34    191.66 o 
 -15   1   8     7004.35     6573.20    251.47 o 
 -13   1   8    20235.22    20913.77    738.03 o 
 -11   1   8    20366.50    20223.16   1054.71 o 
  -9   1   8    31936.51    32293.34   1752.56 o 
  -7   1   8    26376.25    26983.75    959.07 o 
  -5   1   8    50659.59    54516.54   2569.23 o 
  -3   1   8    20227.70    20098.36    916.99 o 
  -1   1   8    15766.11    16441.11    490.67 o 
   1   1   8    30565.24    33721.16   1073.16 o 
   3   1   8    13174.01    13467.53    304.25 o 
   5   1   8    19242.64    20143.73    432.25 o 
   7   1   8    16411.31    16848.61    320.28 o 
   9   1   8    14427.22    13991.78    924.42 o 
  11   1   8    11940.12    13353.95    662.06 o 
  13   1   8     4214.99     4891.12    243.00 o 
  15   1   8    11355.35    11783.99    686.24 o 
  17   1   8     6549.04     6727.95    469.43 o 
  19   1   8     4523.97     4742.41    313.88 o 
  21   1   8     5456.29     5073.76    371.57 o 
 -26   2   8      308.94      207.47     47.91 o 
 -24   2   8     1231.21     1213.50     88.60 o 
 -22   2   8      910.73      935.55     75.32 o 
 -20   2   8      363.87      485.73     45.78 o 
 -18   2   8     1864.71     2007.05    148.89 o 
 -16   2   8     4478.25     4737.09    237.72 o 
 -14   2   8     1171.92     1201.95     77.90 o 
 -12   2   8      217.65      221.36     28.08 o 
 -10   2   8     4335.23     4724.29    272.56 o 
  -8   2   8      910.41      979.37     43.58 o 
  -6   2   8      135.60      215.30     14.64 o 
  -4   2   8    25532.24    29234.20   1099.28 o 
  -2   2   8     8847.38     8946.18    257.00 o 
   0   2   8     1540.75     1598.64     28.96 o 
   2   2   8    13690.34    14805.35    339.91 o 
   4   2   8     3497.63     3354.35     62.79 o 
   6   2   8     7249.87     7173.26    124.03 o 
   8   2   8     1375.41     1392.99     21.86 o 
  10   2   8     3612.78     3540.01    216.23 o 
  12   2   8      335.31      320.98     58.97 o 
  14   2   8      288.33      384.01     59.54 o 
  16   2   8     1076.79     1180.40    125.70 o 
  18   2   8      248.48      232.21     81.18 o 
  20   2   8      650.80      706.17    136.96 o 
 -25   3   8       43.02       41.42     29.73 o 
 -23   3   8       84.59       22.11     28.56 o 
 -21   3   8     1117.75     1189.89     73.76 o 
 -19   3   8      883.56     1112.87    104.32 o 
 -17   3   8       57.59       51.71     42.82 o 
 -15   3   8       51.18       63.90     26.03 o 
 -13   3   8      347.28      379.45     34.12 o 
 -11   3   8     1600.32     1836.02    107.55 o 
  -9   3   8     1054.79     1334.31     52.42 o 
  -7   3   8    12493.91    13741.43    718.39 o 
  -5   3   8     1973.44     1840.64     73.83 o 
  -3   3   8     1592.25     1380.95     39.18 o 
  -1   3   8    12111.80    12263.26    455.10 o 
   1   3   8     8387.61     8540.50    162.49 o 
   3   3   8    12129.90    12221.46    233.63 o 
   5   3   8     5644.33     5594.45     94.40 o 
   7   3   8     2743.00     2717.44     68.59 o 
   9   3   8     1843.17     1761.88     23.70 o 
  11   3   8     8358.17     8070.25    182.94 o 
  13   3   8     1544.13     1268.25    107.97 o 
  15   3   8     3211.74     2668.21    150.71 o 
  17   3   8     1130.04     1256.86    184.13 o 
  19   3   8      481.59      531.23     86.09 o 
 -24   4   8     2103.42     1942.67    111.07 o 
 -22   4   8     3369.29     3655.78    352.90 o 
 -20   4   8     5419.35     6046.31    365.17 o 
 -18   4   8     7856.47     8459.64    555.67 o 
 -16   4   8     5082.77     5781.89    275.86 o 
 -14   4   8     6290.34     6859.27    278.26 o 
 -12   4   8     4011.72     4133.49    185.41 o 
 -10   4   8    12927.76    13264.49    547.39 o 
  -8   4   8    30265.94    32568.80   1646.07 o 
  -6   4   8     8957.02     8914.00    367.11 o 
  -4   4   8    17931.94    17929.35    827.18 o 
  -2   4   8    17449.17    16878.21    450.68 o 
   0   4   8    15513.09    15296.37    387.74 o 
   2   4   8    27242.51    27662.69    965.15 o 
   4   4   8    46606.63    45530.64   2023.26 o 
   6   4   8    18547.88    18357.23    469.86 o 
   8   4   8    11229.60    10836.83    231.94 o 
  10   4   8    22112.20    22483.96    578.00 o 
  12   4   8     7583.38     7294.28    180.19 o 
  14   4   8     9303.25     8753.41    360.93 o 
  16   4   8     8247.42     7911.52    300.54 o 
  18   4   8     4081.55     3860.89    266.19 o 
  20   4   8     2352.11     2024.07    182.12 o 
 -23   5   8     2858.90     2999.28    173.25 o 
 -21   5   8     4807.32     4790.72    236.30 o 
 -19   5   8    10381.39    10778.98    556.48 o 
 -17   5   8    10573.91    11316.44    552.94 o 
 -15   5   8    11881.32    13088.31    638.48 o 
 -13   5   8     9535.13    10344.00    492.82 o 
 -11   5   8     6852.78     7397.76    371.18 o 
  -9   5   8    38470.01    37610.02   2157.19 o 
  -7   5   8    23380.08    23904.40   1138.50 o 
  -5   5   8    30596.13    31081.29   1424.09 o 
  -3   5   8    25808.21    26095.55    942.31 o 
  -1   5   8    26861.55    26840.91   1074.07 o 
   1   5   8    30725.76    31125.40   1373.65 o 
   3   5   8    29257.05    29110.66   1128.24 o 
   5   5   8    46444.97    46539.86   2449.67 o 
   7   5   8    18368.89    18208.17    537.02 o 
   9   5   8     9271.31     9187.57    218.72 o 
  11   5   8    14370.12    14303.70    319.58 o 
  13   5   8     8257.18     8072.95    293.33 o 
  15   5   8     8614.62     7751.08    487.61 o 
  17   5   8     7615.92     7774.49    518.89 o 
  19   5   8     3680.25     3453.36    268.98 o 
 -22   6   8     1391.39     1417.85    111.25 o 
 -20   6   8     5150.84     5212.58    254.20 o 
 -18   6   8     6906.44     7425.23    262.31 o 
 -16   6   8     6744.03     7184.31    266.94 o 
 -14   6   8    11285.55    12244.66    550.41 o 
 -12   6   8     7439.87     7746.26    298.04 o 
 -10   6   8    14010.67    14177.18    557.05 o 
  -8   6   8    27396.67    26646.68   1518.09 o 
  -6   6   8    20291.58    19766.85    792.33 o 
  -4   6   8    12564.47    11975.33    363.40 o 
  -2   6   8     7847.09     7394.14    200.40 o 
   0   6   8    13092.10    12586.40    364.08 o 
   2   6   8    10217.42    10079.67    357.54 o 
   4   6   8     7070.50     6894.58    178.85 o 
   6   6   8    24305.23    23871.18    878.63 o 
   8   6   8     1258.83     1310.61     79.10 o 
  10   6   8     4331.09     4461.90    197.97 o 
  12   6   8     6843.61     6926.70    209.99 o 
  14   6   8     4214.72     4208.46    292.24 o 
  16   6   8     4703.72     4048.93    269.54 o 
  18   6   8     3025.17     2733.69    185.96 o 
 -21   7   8      140.79      103.87     39.11 o 
 -19   7   8      798.67      885.21     74.58 o 
 -17   7   8      191.47      230.36     51.41 o 
 -15   7   8      469.89      525.62     41.23 o 
 -13   7   8     1313.15     1521.94    156.42 o 
 -11   7   8      520.79      447.66     37.01 o 
  -9   7   8     6094.98     5918.85    188.14 o 
  -7   7   8     3881.88     3732.78    149.61 o 
  -5   7   8     2502.72     2416.81    117.60 o 
  -3   7   8      747.21      650.20     38.02 o 
  -1   7   8      839.47      861.57     59.23 o 
   1   7   8      955.53     1079.83     51.10 o 
   3   7   8      858.01      851.21     63.38 o 
   5   7   8      388.53      456.19     47.57 o 
   7   7   8       87.94      107.94     22.89 o 
   9   7   8       78.44      102.45     19.28 o 
  11   7   8      361.39      337.55     32.18 o 
  13   7   8      451.23      489.44     56.51 o 
  15   7   8      371.76      452.42     98.05 o 
 -20   8   8      538.19      441.81    121.17 o 
 -18   8   8     1218.96     1188.48    107.86 o 
 -16   8   8     1080.09     1089.59     93.19 o 
 -14   8   8     1107.40     1176.49     65.94 o 
 -12   8   8     1546.62     1563.97     82.09 o 
 -10   8   8       53.82       45.00     27.39 o 
  -8   8   8      460.60      431.89     53.27 o 
  -6   8   8      648.92      636.79     56.94 o 
  -4   8   8      936.91      905.17     49.85 o 
  -2   8   8      465.88      437.23     37.61 o 
   0   8   8     1197.29     1197.45     59.12 o 
   2   8   8       49.81       73.80     29.99 o 
   4   8   8     1062.87     1059.35     83.31 o 
   6   8   8     2684.17     2490.63    167.42 o 
   8   8   8     2504.83     2403.86    160.77 o 
  10   8   8      722.83      606.16     31.68 o 
  12   8   8      938.94      907.42    118.70 o 
  14   8   8      806.49      459.86    218.97 o 
 -17   9   8     2497.02     2549.94    126.54 o 
 -15   9   8     3507.76     3673.69    165.19 o 
 -13   9   8     3974.38     3979.20    210.56 o 
 -11   9   8     4216.84     3961.39    218.44 o 
  -9   9   8     5485.39     5173.87    215.22 o 
  -7   9   8     6338.30     5862.13    295.61 o 
  -5   9   8    10739.05     9699.98    455.86 o 
  -3   9   8     8477.84     7748.62    340.71 o 
  -1   9   8     8946.53     7875.50    425.79 o 
   1   9   8     7407.76     6954.09    381.41 o 
   3   9   8     7357.56     7165.23    396.67 o 
   5   9   8     9520.25     8321.08    455.72 o 
   7   9   8     8993.57     8100.49    576.27 o 
   9   9   8     5459.13     4901.92    404.12 o 
  11   9   8     3917.25     3589.05    275.25 o 
  13   9   8     2600.52     2409.67    378.53 o 
 -16  10   8     2569.59     2535.77    162.30 o 
 -14  10   8     3171.77     3142.27    158.71 o 
 -12  10   8     3830.17     3618.65    234.30 o 
 -10  10   8     6731.65     6107.81    352.24 o 
  -8  10   8     6014.25     5643.91    232.97 o 
  -6  10   8     7114.96     7208.03    442.15 o 
  -4  10   8    10056.31     9245.96    459.14 o 
  -2  10   8     5814.73     5929.85    369.42 o 
   0  10   8     6615.09     6033.46    383.43 o 
   2  10   8     7791.03     7196.95    546.48 o 
   4  10   8     7356.89     6997.06    863.94 o 
   6  10   8     6188.60     5353.07    627.64 o 
   8  10   8     6443.04     5481.05    383.24 o 
  10  10   8     5476.61     4849.69    338.51 o 
 -11  11   8     2588.20     2478.23    136.78 o 
  -9  11   8     2860.87     2711.97    157.42 o 
  -7  11   8     2811.49     2789.00    176.51 o 
  -5  11   8     3553.17     3468.63    231.70 o 
  -3  11   8     3467.22     3586.35    240.38 o 
  -1  11   8     2492.31     2518.95    210.40 o 
   1  11   8     4141.81     3846.08    243.08 o 
   3  11   8     3888.94     3774.45    317.06 o 
   5  11   8     1983.54     1842.35    160.05 o 
 -25   1   9      479.19      468.08     60.68 o 
 -23   1   9     5258.63     4415.92    319.19 o 
 -21   1   9     2332.00     2253.09    171.89 o 
 -19   1   9     2925.74     2691.91    115.20 o 
 -17   1   9     7536.66     7235.34    313.61 o 
 -15   1   9    10412.03     9854.41    367.87 o 
 -13   1   9    12220.89    11999.05    699.62 o 
 -11   1   9    15960.34    15645.95    976.47 o 
  -9   1   9    17622.41    17127.29    679.46 o 
  -7   1   9     6525.96     6019.80    292.75 o 
  -5   1   9    10253.35    10760.57    464.97 o 
  -3   1   9     6393.41     6225.52    199.11 o 
  -1   1   9     9582.69    10233.00    215.38 o 
   1   1   9     6203.88     6764.36    106.55 o 
   3   1   9     9462.19     9961.03    183.15 o 
   5   1   9     6802.08     7152.36    103.19 o 
   7   1   9     4708.21     4686.67     83.98 o 
   9   1   9     7422.94     7159.08    273.65 o 
  11   1   9     6150.13     6595.35    304.24 o 
  13   1   9     4417.48     4767.02    249.24 o 
  15   1   9     4965.70     4953.65    345.65 o 
  17   1   9     3266.25     3414.61    226.74 o 
  19   1   9     2217.80     1936.98    166.46 o 
 -26   2   9     2367.08     2172.16    159.59 o 
 -24   2   9     5447.87     5197.69    305.76 o 
 -22   2   9     6792.16     6519.52    420.88 o 
 -20   2   9     7544.51     7048.90    459.30 o 
 -18   2   9     6545.58     6809.44    300.42 o 
 -16   2   9     7739.29     8145.58    503.64 o 
 -14   2   9    15188.14    15287.85    956.14 o 
 -12   2   9    18671.54    19016.62   1155.76 o 
 -10   2   9    21983.99    22859.46   1526.41 o 
  -8   2   9    22708.68    22820.32   1171.76 o 
  -6   2   9    17523.00    18432.35    890.15 o 
  -4   2   9    26881.63    27692.33   1135.94 o 
  -2   2   9    18745.41    19517.16    804.43 o 
   0   2   9    50762.55    53010.84   2434.86 o 
   2   2   9    40154.31    44104.16   1792.90 o 
   4   2   9    30592.28    32595.20   1204.26 o 
   6   2   9    28403.27    28670.55   1011.87 o 
   8   2   9    20815.62    20516.33    522.80 o 
  10   2   9    17286.19    16371.29    900.92 o 
  12   2   9    19388.85    19000.13    799.05 o 
  14   2   9     9600.50     9839.46    647.50 o 
  16   2   9    11266.01    10913.80    896.38 o 
  18   2   9     4251.65     4318.54    292.87 o 
  20   2   9     3038.08     2551.27    405.35 o 
 -25   3   9     4660.04     4217.86    285.10 o 
 -23   3   9     6003.95     5718.58    334.66 o 
 -21   3   9     7450.52     7456.10    357.44 o 
 -19   3   9    10933.99    10288.20    529.39 o 
 -17   3   9     5491.63     5913.58    317.73 o 
 -15   3   9     5001.00     5031.49    473.80 o 
 -13   3   9    13810.83    13937.75   1307.74 o 
 -11   3   9    17806.52    18094.96   1192.95 o 
  -9   3   9    14760.52    16095.57    571.37 o 
  -7   3   9    20520.14    20210.59    791.76 o 
  -5   3   9    19928.26    19167.97    650.02 o 
  -3   3   9    14090.20    13458.12    490.77 o 
  -1   3   9    38583.87    38025.79   1759.85 o 
   1   3   9    67663.41    68438.15   4303.56 o 
   3   3   9    28931.43    29325.82   1050.18 o 
   5   3   9    46147.44    46174.80   2196.15 o 
   7   3   9    17883.10    16482.02    944.23 o 
   9   3   9    14962.70    14233.19    286.67 o 
  11   3   9    21892.97    21657.22    873.85 o 
  13   3   9    11295.65    10170.49    754.66 o 
  15   3   9    14393.45    13816.72   1003.53 o 
  17   3   9     4786.67     4510.03    442.07 o 
  19   3   9     3471.00     3299.65    389.32 o 
 -24   4   9     1630.84     1454.57    129.70 o 
 -22   4   9     1595.93     1603.66    139.44 o 
 -20   4   9     1947.90     2034.74    130.06 o 
 -18   4   9     1658.53     1837.91    122.28 o 
 -16   4   9      754.16      877.17     98.93 o 
 -14   4   9      354.42      415.79     27.09 o 
 -12   4   9     3062.17     3306.42    181.62 o 
 -10   4   9    10036.76    10669.81    331.19 o 
  -8   4   9     9638.08     9509.82    273.75 o 
  -6   4   9     3391.00     3356.45    130.31 o 
  -4   4   9    16541.59    16105.61    541.39 o 
  -2   4   9     3230.08     3270.57    110.29 o 
   0   4   9    28803.12    29523.95   1094.85 o 
   2   4   9     8048.47     8611.69    255.27 o 
   4   4   9    18567.45    18887.98    543.11 o 
   6   4   9     7291.96     7280.53    158.33 o 
   8   4   9     2348.23     2220.50     46.26 o 
  10   4   9     8166.78     7982.58    156.66 o 
  12   4   9     5290.57     5073.97    162.09 o 
  14   4   9     6251.59     5772.20    278.38 o 
  16   4   9     2515.64     2451.50    177.28 o 
  18   4   9      945.67      780.18    124.24 o 
 -23   5   9       45.60       63.34     70.02 o 
 -21   5   9       23.18       98.35     50.70 o 
 -19   5   9      243.85      240.94     55.93 o 
 -17   5   9      148.17      194.76     45.91 o 
 -15   5   9       56.77       81.78     25.46 o 
 -13   5   9     2339.72     2628.85    147.89 o 
 -11   5   9       11.87        6.80     26.44 o 
  -9   5   9      884.10      904.49     33.94 o 
  -7   5   9     1175.87     1223.61     72.18 o 
  -5   5   9        5.60       47.81     24.51 o 
  -3   5   9      869.66      821.28     31.40 o 
  -1   5   9       49.50       37.13     21.33 o 
   1   5   9      158.82      169.99     19.13 o 
   3   5   9     1830.84     1824.79     82.52 o 
   5   5   9      290.09      285.71     25.63 o 
   7   5   9      116.48      134.98     19.16 o 
   9   5   9        0.83       44.45     19.64 o 
  11   5   9      473.59      463.34     32.41 o 
  13   5   9        0.63      -17.80     30.95 o 
  15   5   9       30.67       11.20     16.36 o 
  17   5   9       60.42      225.20     88.25 o 
 -22   6   9     1833.86     1967.64    149.08 o 
 -20   6   9     2521.73     2930.32    294.03 o 
 -18   6   9     3841.71     4202.79    200.37 o 
 -16   6   9     2696.55     2952.33    146.27 o 
 -14   6   9     2704.56     2945.43    156.84 o 
 -12   6   9     7734.54     8500.30    353.70 o 
 -10   6   9     9673.49     9665.24    420.01 o 
  -8   6   9     6697.90     7516.63    528.04 o 
  -6   6   9     9049.25     9575.58    323.73 o 
  -4   6   9     7148.34     7289.13    328.42 o 
  -2   6   9     5927.69     5939.52    192.68 o 
   0   6   9    11765.56    12183.12    356.64 o 
   2   6   9    10231.62     9934.64    397.59 o 
   4   6   9     3395.87     3547.18     98.45 o 
   6   6   9     6067.58     5922.35    217.48 o 
   8   6   9      912.97     1009.71     60.34 o 
  10   6   9     1893.36     1898.26     98.79 o 
  12   6   9     4066.70     4060.40    147.13 o 
  14   6   9     2709.28     2466.53     94.13 o 
  16   6   9     2048.33     2034.18    177.89 o 
 -21   7   9     4242.88     4679.51    266.87 o 
 -19   7   9     4349.98     4663.86    191.08 o 
 -17   7   9     6845.38     6951.88    340.68 o 
 -15   7   9     6129.01     6660.63    397.01 o 
 -13   7   9     6812.52     7092.74    368.80 o 
 -11   7   9    22336.69    22103.85   1315.91 o 
  -9   7   9    23694.98    23286.63   1076.53 o 
  -7   7   9    14974.62    15099.36    721.16 o 
  -5   7   9    13041.21    12550.95    703.69 o 
  -3   7   9    12913.75    12676.04    572.53 o 
  -1   7   9    10016.61     9642.26    304.27 o 
   1   7   9    17386.78    17019.02    623.97 o 
   3   7   9     7467.21     7452.27    314.46 o 
   5   7   9    11075.87    11018.15    351.20 o 
   7   7   9     3087.24     2989.62    139.09 o 
   9   7   9     3053.47     3123.76    174.60 o 
  11   7   9     8997.69     8932.47    421.16 o 
  13   7   9     7057.52     6658.41    389.25 o 
  15   7   9     5619.12     4958.76    540.94 o 
 -20   8   9     3482.62     3688.23    340.95 o 
 -18   8   9     3582.40     3733.23    183.93 o 
 -16   8   9     3646.24     3892.38    242.23 o 
 -14   8   9     6408.48     6850.98    603.80 o 
 -12   8   9     6697.43     6688.03    325.56 o 
 -10   8   9    12464.02    12302.07    568.06 o 
  -8   8   9    10712.46    10166.09    503.00 o 
  -6   8   9     7564.51     7387.42    296.43 o 
  -4   8   9     7819.31     7364.14    280.47 o 
  -2   8   9     9081.02     8732.52    311.94 o 
   0   8   9    18276.98    17283.22    741.61 o 
   2   8   9    12841.24    12440.27    589.29 o 
   4   8   9    14912.76    14602.12    686.49 o 
   6   8   9     8764.55     8415.28    360.96 o 
   8   8   9     4699.71     4714.05    231.83 o 
  10   8   9     7417.88     7067.76    432.17 o 
  12   8   9     6071.29     5347.57    546.14 o 
  14   8   9     4736.82     4232.81    637.87 o 
 -17   9   9      148.73      164.47     41.98 o 
 -15   9   9     1360.10     1382.45    192.46 o 
 -13   9   9     2469.34     2462.22    159.16 o 
 -11   9   9     1198.25     1166.95     67.90 o 
  -9   9   9     2587.53     2397.18    101.23 o 
  -7   9   9     2568.26     2609.25    144.94 o 
  -5   9   9     2109.53     1992.68     95.13 o 
  -3   9   9     1735.91     1603.31    112.55 o 
  -1   9   9     3348.49     3128.29    150.51 o 
   1   9   9     5701.21     5481.08    257.40 o 
   3   9   9     3563.15     3390.09    224.32 o 
   5   9   9     3349.52     2947.73    274.88 o 
   7   9   9     3027.87     2761.41    290.22 o 
   9   9   9     2887.61     2474.54    190.38 o 
  11   9   9     1751.31     1301.41    424.58 o 
 -14  10   9        5.92       -7.20     53.50 o 
 -12  10   9        3.23       26.91     48.67 o 
 -10  10   9      267.24      210.30     40.24 o 
  -8  10   9       61.02        8.94     59.64 o 
  -6  10   9       19.70       26.76     36.88 o 
  -4  10   9       69.21       65.67     50.06 o 
  -2  10   9      109.20      126.86     41.13 o 
   0  10   9        7.03        6.08     33.54 o 
   2  10   9       23.14       85.50     43.26 o 
   4  10   9      131.21       86.13     38.48 o 
   6  10   9      205.08      238.58     58.54 o 
   8  10   9        3.53       40.80     30.79 o 
 -11  11   9     1398.30     1285.79     86.58 o 
  -9  11   9     1450.63     1280.72     93.79 o 
  -7  11   9     1371.66     1362.84    106.58 o 
  -5  11   9     1090.61      944.26     78.99 o 
  -3  11   9     1151.00     1087.11     76.37 o 
  -1  11   9     1952.30     1869.00    157.23 o 
   1  11   9     1876.46     1821.62    160.71 o 
   3  11   9     2199.12     2061.72    266.67 o 
   5  11   9     1981.86     1386.53    134.05 o 
 -26   0  10     3112.40     2763.73    250.61 o 
 -24   0  10     1871.80     1566.39    200.78 o 
 -22   0  10     8511.90     6701.92    738.43 o 
 -20   0  10    10835.41    10746.04    846.84 o 
 -18   0  10    19082.08    17202.32   1173.22 o 
 -16   0  10    25883.18    22817.98   1730.98 o 
 -14   0  10    33972.34    33219.58   3487.60 o 
 -12   0  10    28902.84    27421.11   2447.84 o 
 -10   0  10    44909.31    49796.73   6254.24 o 
  -8   0  10    42475.92    49236.06   5943.02 o 
  -6   0  10    61354.23    68420.17  10888.83 o 
  -4   0  10    39215.31    43381.95   2814.64 o 
  -2   0  10    25397.99    27166.18   1330.84 o 
   0   0  10    32640.63    36012.61   2137.51 o 
   2   0  10    43710.05    48195.82   2864.76 o 
   4   0  10    17829.95    18603.41    612.98 o 
   6   0  10    20144.28    21353.25    738.79 o 
   8   0  10    17229.19    18249.48    545.73 o 
  10   0  10     7504.49     8777.86    584.57 o 
  12   0  10     9701.49    10405.09    779.81 o 
  14   0  10    10703.98    11194.23   1343.40 o 
  16   0  10     7649.58     8148.99    695.89 o 
  18   0  10     5592.62     5234.89    502.39 o 
 -25   1  10     1786.22     1812.39    120.58 o 
 -23   1  10     2496.15     2254.11    129.72 o 
 -21   1  10     5705.99     4815.22    387.57 o 
 -19   1  10     6727.52     6265.52    471.28 o 
 -17   1  10     9675.67     8678.76    624.22 o 
 -15   1  10    13865.00    12476.57    802.45 o 
 -13   1  10    13307.85    11707.98    731.28 o 
 -11   1  10    12318.37    11855.79    577.34 o 
  -9   1  10    21118.53    20348.21    942.60 o 
  -7   1  10    33836.68    35278.72   1687.76 o 
  -5   1  10    22040.01    22381.23    875.83 o 
  -3   1  10    23439.36    25764.27    730.37 o 
  -1   1  10    19722.30    21109.02    550.95 o 
   1   1  10    20515.37    21978.47    567.03 o 
   3   1  10    18183.36    19599.74    549.96 o 
   5   1  10    15139.04    16103.17    360.98 o 
   7   1  10    15241.29    15561.76    321.13 o 
   9   1  10     8307.86     8670.46    239.54 o 
  11   1  10     6842.64     7929.75    459.20 o 
  13   1  10    11527.29    11598.41    656.88 o 
  15   1  10     4095.04     4550.25    273.33 o 
  17   1  10     5091.21     4946.15    323.99 o 
  19   1  10     3354.02     3511.11    260.93 o 
 -26   2  10      420.95      357.53     60.46 o 
 -24   2  10      265.50      184.44     41.06 o 
 -22   2  10      540.81      403.78     85.59 o 
 -20   2  10     1074.43      892.56     84.31 o 
 -18   2  10      836.09      737.80     84.40 o 
 -16   2  10     3642.20     3743.77    348.61 o 
 -14   2  10     3397.28     3387.13    256.83 o 
 -12   2  10     2151.51     2201.81    193.57 o 
 -10   2  10     1508.43     1414.34     73.13 o 
  -8   2  10     2204.11     2285.14    157.29 o 
  -6   2  10     2690.73     2993.19    147.79 o 
  -4   2  10      157.22      232.35     19.68 o 
  -2   2  10     6195.76     6681.95    293.38 o 
   0   2  10      836.85      911.30     57.57 o 
   2   2  10      284.07      264.74     31.93 o 
   4   2  10     3802.74     4009.08     77.94 o 
   6   2  10     7722.33     8087.77    169.35 o 
   8   2  10      297.31      303.76     18.31 o 
  10   2  10     2711.35     2664.45    173.35 o 
  12   2  10     3527.33     3435.98    195.13 o 
  14   2  10      919.43      943.55    107.90 o 
  16   2  10      410.50      431.51     74.24 o 
  18   2  10     1560.45     1546.07    150.08 o 
 -25   3  10      251.31      181.73     41.59 o 
 -23   3  10     1041.16      903.43     63.23 o 
 -21   3  10      607.82      538.48     72.33 o 
 -19   3  10     1295.10     1162.25     90.26 o 
 -17   3  10      958.07     1245.51    208.94 o 
 -15   3  10      947.54     1061.47     73.48 o 
 -13   3  10     1000.27     1055.78     74.11 o 
 -11   3  10     1566.90     1537.56    101.62 o 
  -9   3  10     2292.49     2209.11     81.69 o 
  -7   3  10      649.88      587.50     33.56 o 
  -5   3  10     2979.95     2862.96    166.23 o 
  -3   3  10     3132.50     3146.77     73.64 o 
  -1   3  10     4177.99     4228.33    171.36 o 
   1   3  10    10054.25    10610.94    245.73 o 
   3   3  10    12063.85    12778.54    310.60 o 
   5   3  10      119.92      136.84     14.25 o 
   7   3  10     9957.32     9252.34    570.38 o 
   9   3  10     1958.74     1974.64     43.48 o 
  11   3  10     1029.61     1129.46     97.38 o 
  13   3  10     1672.77     1543.94    124.45 o 
  15   3  10      509.49      442.08     73.54 o 
  17   3  10      419.23      303.29     73.35 o 
 -24   4  10     2386.93     1862.17    285.03 o 
 -22   4  10     5665.76     5157.82    468.88 o 
 -20   4  10     3355.14     3836.18    235.71 o 
 -18   4  10     4916.47     5519.36    320.23 o 
 -16   4  10     9076.98     9198.78    519.67 o 
 -14   4  10     6953.20     7017.79    573.52 o 
 -12   4  10    14373.28    16064.51    582.88 o 
 -10   4  10    15607.16    16376.52    833.20 o 
  -8   4  10    11757.41    11524.53    594.10 o 
  -6   4  10    11942.50    11457.63    383.10 o 
  -4   4  10    14804.20    14556.09    485.56 o 
  -2   4  10    16917.10    17127.05    622.68 o 
   0   4  10    20549.79    20496.56    760.63 o 
   2   4  10    17187.17    17978.08    651.95 o 
   4   4  10     7209.10     7178.90    157.20 o 
   6   4  10    16300.62    15634.78    559.15 o 
   8   4  10    10278.43    10037.58    209.45 o 
  10   4  10    13180.85    12955.27    455.64 o 
  12   4  10    10635.43    10637.95    431.46 o 
  14   4  10     5895.55     6219.67    371.57 o 
  16   4  10     3174.20     3296.97    244.78 o 
  18   4  10     3546.85     3499.27    273.83 o 
 -23   5  10     3695.12     4063.72    344.45 o 
 -21   5  10     4847.61     5596.29    558.63 o 
 -19   5  10     3208.78     3772.87    230.92 o 
 -17   5  10     7956.95     8472.37    729.11 o 
 -15   5  10     8582.25     9229.92    301.12 o 
 -13   5  10    15167.54    15699.26    648.02 o 
 -11   5  10    24692.67    25577.70   1215.46 o 
  -9   5  10    15717.67    16231.05    600.46 o 
  -7   5  10    10941.17    10714.73    340.53 o 
  -5   5  10    16408.69    15677.74   1503.38 o 
  -3   5  10    24165.58    24541.75   1159.97 o 
  -1   5  10    21924.15    22141.30    925.94 o 
   1   5  10    20876.94    21109.09    719.86 o 
   3   5  10    15078.40    15669.09    467.24 o 
   5   5  10    12716.22    13148.79    484.77 o 
   7   5  10    12862.33    12837.19    337.58 o 
   9   5  10    20608.03    20941.83    653.76 o 
  11   5  10    15527.84    15246.20    611.08 o 
  13   5  10    10058.40    10092.74    376.50 o 
  15   5  10     6321.19     6560.54    350.53 o 
  17   5  10     4255.65     4293.88    318.15 o 
 -22   6  10     2244.21     2698.33    238.24 o 
 -20   6  10     2470.44     2771.65    196.01 o 
 -18   6  10     2818.54     3080.56    164.90 o 
 -16   6  10     4815.12     4975.53    176.40 o 
 -14   6  10     4934.11     5010.13    158.73 o 
 -12   6  10    13844.91    13586.55    481.47 o 
 -10   6  10    15209.37    14988.30    652.72 o 
  -8   6  10     4361.71     4747.97    238.00 o 
  -6   6  10     9895.40     9746.61    561.28 o 
  -4   6  10    10685.25    10185.62    510.63 o 
  -2   6  10    15227.29    15156.71    619.90 o 
   0   6  10     6456.18     6235.32    432.73 o 
   2   6  10    11576.53    11455.10    437.73 o 
   4   6  10     4316.03     4458.24    162.34 o 
   6   6  10     3027.43     3328.34    122.52 o 
   8   6  10     8948.77     8990.68    319.88 o 
  10   6  10    10424.15    10461.86    346.39 o 
  12   6  10     4511.13     4469.89    156.72 o 
  14   6  10     4978.20     4791.26    244.97 o 
  16   6  10     3083.73     3201.74    254.18 o 
 -21   7  10      498.67      472.93    104.32 o 
 -19   7  10      384.77      538.72     86.73 o 
 -17   7  10      695.52      641.96     66.81 o 
 -15   7  10      182.54      195.66     51.61 o 
 -13   7  10      345.99      319.00     69.06 o 
 -11   7  10     1255.16     1341.96     91.56 o 
  -9   7  10       77.54       -3.43     28.29 o 
  -7   7  10       33.11       -7.26     36.19 o 
  -5   7  10      318.03      383.04     35.16 o 
  -3   7  10      128.39      167.06     33.11 o 
  -1   7  10     1159.38     1182.44     51.75 o 
   1   7  10      991.00     1002.23     45.23 o 
   3   7  10      637.09      728.76     42.12 o 
   5   7  10      279.02      287.67     32.35 o 
   7   7  10      215.76      264.12     26.63 o 
   9   7  10     2080.32     2179.48    149.65 o 
  11   7  10      517.57      582.75     64.82 o 
  13   7  10      490.15      461.63     57.41 o 
 -18   8  10      193.61      230.80    170.77 o 
 -16   8  10      921.87      861.48     71.98 o 
 -14   8  10      535.65      512.53     51.69 o 
 -12   8  10     1578.33     1523.08     81.24 o 
 -10   8  10     1436.39     1406.43     98.79 o 
  -8   8  10     1586.14     1477.86    106.06 o 
  -6   8  10     2047.08     1929.96    131.22 o 
  -4   8  10     4058.39     3681.71    200.32 o 
  -2   8  10     1262.39     1187.51     63.18 o 
   0   8  10     1000.87     1199.93     72.90 o 
   2   8  10      610.96      554.17     49.96 o 
   4   8  10      682.41      701.90     41.92 o 
   6   8  10      863.49      949.06     77.42 o 
   8   8  10      234.25      202.82     34.68 o 
  10   8  10      405.09      361.71     60.13 o 
  12   8  10      444.01      211.30     86.33 o 
 -17   9  10     2233.89     2125.19    132.16 o 
 -15   9  10     1954.81     1780.00    101.26 o 
 -13   9  10     2370.80     2237.89    190.58 o 
 -11   9  10     2696.91     2672.54    137.58 o 
  -9   9  10     3279.77     3219.85    139.50 o 
  -7   9  10     3416.11     3074.95    162.84 o 
  -5   9  10     6556.18     5806.71    304.34 o 
  -3   9  10     6495.85     5976.57    241.01 o 
  -1   9  10     7375.77     6944.54    316.68 o 
   1   9  10     7076.83     6849.16    456.91 o 
   3   9  10     6986.88     6488.51    393.41 o 
   5   9  10     7645.92     7475.16    567.40 o 
   7   9  10     6370.35     5868.61    324.28 o 
   9   9  10     3822.76     3593.32    214.41 o 
 -14  10  10     2456.81     2016.90    116.35 o 
 -12  10  10     1550.51     1462.37    104.81 o 
 -10  10  10     1732.00     1629.66     93.50 o 
  -8  10  10     3973.13     3467.09    220.70 o 
  -6  10  10     3874.47     3852.91    238.27 o 
  -4  10  10     3892.45     3457.90    181.14 o 
  -2  10  10     5631.09     5076.63    413.19 o 
   0  10  10     6457.54     5829.57    340.97 o 
   2  10  10     5839.69     5617.64    451.88 o 
   4  10  10     6823.32     5894.36    709.99 o 
   6  10  10     6666.66     6150.23    691.65 o 
  -9  11  10     2053.11     1821.89    177.93 o 
  -7  11  10     3402.93     3358.58    223.07 o 
  -5  11  10     1725.25     1504.57     98.68 o 
  -3  11  10     1441.41     1339.84    127.86 o 
  -1  11  10     2651.21     2465.85    242.93 o 
   1  11  10     2006.94     1827.22    114.78 o 
 -25   1  11      856.80      699.89     81.18 o 
 -23   1  11      845.83      911.06     93.46 o 
 -21   1  11     3279.28     2429.81    370.48 o 
 -19   1  11      841.71      737.00     80.84 o 
 -17   1  11      359.95      273.19     65.97 o 
 -15   1  11     4284.45     3390.67    415.73 o 
 -13   1  11    10745.56     8615.98   1350.74 o 
 -11   1  11     5441.41     5391.63    350.56 o 
  -9   1  11    24165.84    23390.01   1252.34 o 
  -7   1  11    19148.03    18863.93   1403.17 o 
  -5   1  11     8469.14     8441.04    403.18 o 
  -3   1  11    17608.48    19526.39    509.69 o 
  -1   1  11    24502.84    26667.01    809.29 o 
   1   1  11    15837.80    17032.85    490.95 o 
   3   1  11     6280.25     6287.29    120.23 o 
   5   1  11     5025.81     5377.19     82.83 o 
   7   1  11     6355.92     6238.16     90.26 o 
   9   1  11     1928.60     1980.88     37.69 o 
  11   1  11     4902.04     5397.63    372.71 o 
  13   1  11     5169.18     5002.50    280.96 o 
  15   1  11     1967.57     1885.63    143.43 o 
  17   1  11     2896.73     2722.34    203.69 o 
 -24   2  11     3145.04     3032.84    170.36 o 
 -22   2  11     5543.74     4586.49    697.04 o 
 -20   2  11     4855.87     4002.78    543.08 o 
 -18   2  11     3263.97     3410.40    207.86 o 
 -16   2  11     4304.82     4254.45    313.86 o 
 -14   2  11     9055.83     9025.59    690.56 o 
 -12   2  11    16036.64    15946.65    901.20 o 
 -10   2  11    15872.89    15644.75    928.19 o 
  -8   2  11    28236.88    28274.32   1592.26 o 
  -6   2  11    15342.21    15745.45    797.10 o 
  -4   2  11    19274.70    19557.19    963.78 o 
  -2   2  11    38129.61    40812.36   1757.05 o 
   0   2  11    33145.77    35023.17   1173.45 o 
   2   2  11    34828.39    35934.30   1381.10 o 
   4   2  11    23096.06    23874.06    711.14 o 
   6   2  11    11840.47    12437.76    280.70 o 
   8   2  11    25388.46    25156.37    788.64 o 
  10   2  11     8493.02     8374.49    380.92 o 
  12   2  11    17311.79    16419.71    739.55 o 
  14   2  11    10612.62    10131.27    643.14 o 
  16   2  11     6822.46     6654.80    422.75 o 
  18   2  11     4629.51     4314.35    313.52 o 
 -25   3  11     2474.01     2558.21    169.01 o 
 -23   3  11     4295.82     3476.27    325.17 o 
 -21   3  11     5716.70     4708.99    402.56 o 
 -19   3  11     5536.71     6020.52    298.08 o 
 -17   3  11    11212.39    10866.39   1278.32 o 
 -15   3  11     8345.15     8780.66    544.57 o 
 -13   3  11    12785.33    12945.60    811.95 o 
 -11   3  11    26869.11    25866.54   1617.46 o 
  -9   3  11    15912.18    15022.76    914.80 o 
  -7   3  11    14857.71    15346.28    674.85 o 
  -5   3  11    13935.13    13771.02    685.00 o 
  -3   3  11    23430.14    22781.62    993.58 o 
  -1   3  11    13210.99    13196.08    400.51 o 
   1   3  11    24424.08    25046.81    761.45 o 
   3   3  11    38284.10    39809.13   1673.56 o 
   5   3  11     8073.88     8139.82    192.72 o 
   7   3  11    23787.48    23661.48    857.26 o 
   9   3  11    12761.48    12255.40    327.35 o 
  11   3  11    11410.69    11657.15    448.99 o 
  13   3  11    11601.95    11775.23    715.60 o 
  15   3  11     8096.75     8092.03    512.58 o 
  17   3  11     4858.82     4216.12    419.63 o 
 -24   4  11      620.61      443.71     75.54 o 
 -22   4  11     1478.60     1446.49    113.06 o 
 -20   4  11     1585.76     1819.73    143.89 o 
 -18   4  11     2986.46     2967.44    376.19 o 
 -16   4  11     3937.36     4209.35    315.07 o 
 -14   4  11     1212.56     1416.13    182.31 o 
 -12   4  11     8783.76     8878.62    666.13 o 
 -10   4  11     2607.84     2637.94    211.53 o 
  -8   4  11     6682.36     6080.87    634.98 o 
  -6   4  11     4246.78     4034.96    261.10 o 
  -4   4  11     6764.27     6624.46    264.27 o 
  -2   4  11     6395.96     6464.75    582.53 o 
   0   4  11     3638.01     3591.89    110.71 o 
   2   4  11     9517.34     9462.14    238.84 o 
   4   4  11     6697.11     6943.74    155.27 o 
   6   4  11     3594.50     3692.13    153.22 o 
   8   4  11     2899.25     3022.25     82.78 o 
  10   4  11     2831.64     2943.95    108.81 o 
  12   4  11     2589.05     2630.37    104.87 o 
  14   4  11     2658.51     2951.19    201.56 o 
  16   4  11     1544.49     1285.70    184.75 o 
 -23   5  11       43.66      -59.72     59.72 o 
 -21   5  11       47.04      131.62     49.86 o 
 -19   5  11        0.97      -94.05    113.36 o 
 -17   5  11       15.57       17.05     41.72 o 
 -15   5  11       84.69       -3.19     49.55 o 
 -13   5  11      186.80      242.53     28.56 o 
 -11   5  11       15.77       69.39     21.49 o 
  -9   5  11       40.09       79.72     15.63 o 
  -7   5  11     1052.05      890.46    103.60 o 
  -5   5  11       10.20       50.19     38.45 o 
  -3   5  11      306.55      275.50     34.25 o 
  -1   5  11      805.64      858.50     56.24 o 
   1   5  11     1709.98     1786.73     70.49 o 
   3   5  11       36.57       68.72     21.77 o 
   5   5  11       53.39       17.65     25.32 o 
   7   5  11      224.91      245.70     25.62 o 
   9   5  11      494.09      549.91     19.54 o 
  11   5  11       65.80       26.65     27.53 o 
  13   5  11       18.36       32.99     36.07 o 
  15   5  11      133.76       90.92     92.67 o 
 -22   6  11     1243.30     1301.54    133.02 o 
 -20   6  11     1550.46     1676.17    162.90 o 
 -18   6  11     2270.95     2150.91    202.54 o 
 -16   6  11     3247.80     3307.08     94.49 o 
 -14   6  11     3843.06     3811.60    142.79 o 
 -12   6  11     5138.49     5075.33    186.28 o 
 -10   6  11     5778.43     5635.88    163.85 o 
  -8   6  11     5645.14     5424.55    473.88 o 
  -6   6  11     3429.11     3344.28    353.77 o 
  -4   6  11     5091.10     4913.67    258.01 o 
  -2   6  11     7457.67     7080.77    704.63 o 
   0   6  11     3568.95     3658.74    241.85 o 
   2   6  11    10312.83    10472.52    424.45 o 
   4   6  11     9508.81     9918.86    431.27 o 
   6   6  11     4984.46     5078.20    196.59 o 
   8   6  11     6002.18     6310.63    264.50 o 
  10   6  11     4774.35     4387.11    187.19 o 
  12   6  11     2449.96     2382.26     77.30 o 
  14   6  11     2815.71     3087.82    239.07 o 
 -21   7  11     3404.73     3660.84    284.32 o 
 -19   7  11     3762.58     3809.70    287.42 o 
 -17   7  11     4292.30     3852.86   1136.38 o 
 -15   7  11     6565.84     6618.32    283.99 o 
 -13   7  11     9008.65     8707.42    346.35 o 
 -11   7  11    10885.30    10590.58    442.52 o 
  -9   7  11    11684.52     7933.32   1696.41 o 
  -7   7  11    17480.68    16433.49   1626.96 o 
  -5   7  11     8857.68     8831.44    423.82 o 
  -3   7  11    17575.00    16155.16    974.51 o 
  -1   7  11    13563.20    13320.58    577.09 o 
   1   7  11     9424.40     9615.52    522.86 o 
   3   7  11    14229.23    14510.76    684.96 o 
   5   7  11     8207.42     8140.36    444.97 o 
   7   7  11     4555.50     4768.44    230.31 o 
   9   7  11     4823.20     4721.98    232.08 o 
  11   7  11     4106.77     3655.95    270.09 o 
  13   7  11     4435.68     4345.65    238.99 o 
 -18   8  11     2691.64     2795.79    325.80 o 
 -16   8  11     3655.22     3806.70    299.20 o 
 -14   8  11     4645.96     4588.55    344.39 o 
 -12   8  11     9011.78     8440.99    373.68 o 
 -10   8  11     8311.53     8121.28    517.84 o 
  -8   8  11    10267.27     8919.60   1121.05 o 
  -6   8  11     7386.38     6808.47    564.33 o 
  -4   8  11     8176.63     7697.39    440.66 o 
  -2   8  11     9696.32     9284.59    421.11 o 
   0   8  11     8804.75     8404.12    457.06 o 
   2   8  11     8831.25     8587.98    537.23 o 
   4   8  11     7586.20     7380.98    341.05 o 
   6   8  11     4107.80     4257.96    171.08 o 
   8   8  11     4780.22     4700.16    284.68 o 
  10   8  11     3121.84     3018.61    173.32 o 
 -15   9  11      558.17      485.79    101.67 o 
 -13   9  11     1524.85     1208.71     86.94 o 
 -11   9  11     2922.41     2752.36    180.44 o 
  -9   9  11     2225.30     1918.34    116.83 o 
  -7   9  11     2146.30     1993.69    103.06 o 
  -5   9  11     1815.64     1714.34    121.26 o 
  -3   9  11     2897.01     2799.62    133.06 o 
  -1   9  11     3320.22     3196.56    156.64 o 
   1   9  11     2786.32     2722.42    176.12 o 
   3   9  11     2071.43     2182.13    101.99 o 
   5   9  11      520.05      517.17     71.12 o 
   7   9  11     1134.36     1492.64    187.77 o 
   9   9  11     1066.60      863.37    111.08 o 
 -12  10  11       98.72       92.39     53.05 o 
 -10  10  11      167.15      174.97     37.34 o 
  -8  10  11       38.32       21.79     68.22 o 
  -6  10  11        8.87       41.08     38.00 o 
  -4  10  11        6.73       -3.84     39.12 o 
  -2  10  11       13.61      -11.48     35.61 o 
   0  10  11       21.09       68.26     44.30 o 
   2  10  11       65.84       63.53     36.72 o 
   4  10  11      226.45      268.90     61.86 o 
  -5  11  11     1102.31      914.50    115.81 o 
  -3  11  11      679.29      737.39     68.36 o 
 -24   0  12     4552.38     4321.03    406.81 o 
 -22   0  12     3395.14     3388.52    310.64 o 
 -20   0  12     2162.68     2395.39    220.89 o 
 -18   0  12     7788.31     6978.11    551.35 o 
 -16   0  12    12336.44    11920.42    951.16 o 
 -14   0  12    15994.67    15808.42   1325.92 o 
 -12   0  12    21773.07    23456.76   2216.47 o 
 -10   0  12    26886.62    29150.33   3613.49 o 
  -8   0  12    27297.16    29114.20   2774.22 o 
  -6   0  12    18051.10    19673.10   1486.77 o 
  -4   0  12    39357.51    42723.61   2939.62 o 
  -2   0  12    41910.62    45566.24   3377.22 o 
   0   0  12    25899.72    28181.09   1330.05 o 
   2   0  12    29045.61    30980.16   1820.32 o 
   4   0  12    17060.54    17485.73    617.71 o 
   6   0  12    15815.52    16418.55    511.13 o 
   8   0  12    19262.07    19960.53    715.85 o 
  10   0  12    16867.94    17489.27   1486.77 o 
  12   0  12    13616.54    13159.50   1117.27 o 
  14   0  12     5450.58     5603.82    483.16 o 
  16   0  12     5993.00     6156.91    850.92 o 
 -25   1  12     2225.52     2200.50    143.78 o 
 -23   1  12     3544.03     3228.65    348.19 o 
 -21   1  12     2826.07     2869.79    190.38 o 
 -19   1  12     3270.44     2337.32    259.86 o 
 -17   1  12     5971.56     5525.60    303.46 o 
 -15   1  12     6399.25     6668.89    696.76 o 
 -13   1  12     7648.18     7754.98    428.37 o 
 -11   1  12     9459.07     9961.74    660.04 o 
  -9   1  12     7829.42     8186.95    504.72 o 
  -7   1  12     8364.01     7975.09    526.87 o 
  -5   1  12     8335.54     8751.28    284.00 o 
  -3   1  12    22621.95    25281.24    828.93 o 
  -1   1  12    19477.54    21406.56    650.43 o 
   1   1  12    20978.46    22786.98    736.57 o 
   3   1  12    16055.70    16956.90    484.08 o 
   5   1  12    11433.56    12025.23    265.01 o 
   7   1  12     9836.63    10219.14    190.60 o 
   9   1  12    15886.72    15214.63    521.21 o 
  11   1  12    10546.87    10702.97    600.70 o 
  13   1  12     6721.04     6935.95    405.40 o 
  15   1  12     4081.08     4039.50    308.46 o 
 -24   2  12      339.70      425.92     68.80 o 
 -22   2  12     1008.18      815.75     89.50 o 
 -20   2  12     1515.50     1198.25    138.47 o 
 -18   2  12      857.12      697.46     72.32 o 
 -16   2  12      330.95      326.47     43.45 o 
 -14   2  12     1292.03     1127.00     80.45 o 
 -12   2  12     2299.68     1904.48    185.70 o 
 -10   2  12     2444.03     2182.64    149.32 o 
  -8   2  12     1784.57     1652.97     99.79 o 
  -6   2  12     1255.40     1188.28     40.96 o 
  -4   2  12      540.36      599.50     29.55 o 
  -2   2  12     3844.03     4028.26    151.16 o 
   0   2  12     1967.45     2027.47     79.39 o 
   2   2  12     8735.52     9302.16    214.97 o 
   4   2  12     1767.06     1843.42     38.85 o 
   6   2  12      519.63      574.38     23.07 o 
   8   2  12     2865.11     2747.79     98.16 o 
  10   2  12     2342.09     2201.32     91.95 o 
  12   2  12     1612.72     1768.76    127.14 o 
  14   2  12      747.27      703.04    148.04 o 
  16   2  12      369.72      386.99    107.82 o 
 -23   3  12      329.17      306.01     74.78 o 
 -21   3  12      214.13      210.20     38.39 o 
 -19   3  12      185.96      147.28     48.38 o 
 -17   3  12      906.51      978.62     77.41 o 
 -15   3  12     3727.43     3771.85    190.54 o 
 -13   3  12     2184.78     2047.69    136.36 o 
 -11   3  12      208.61      200.65     29.49 o 
  -9   3  12      910.70      955.86     50.23 o 
  -7   3  12      757.22      773.82     43.47 o 
  -5   3  12     1919.43     1954.29     83.22 o 
  -3   3  12      175.61      212.84     33.76 o 
  -1   3  12     3740.31     3633.57    131.05 o 
   1   3  12      372.09      439.23     20.68 o 
   3   3  12      107.42       84.55     29.58 o 
   5   3  12     3585.45     3734.89     88.78 o 
   7   3  12     2497.79     2400.07     89.34 o 
   9   3  12     2464.91     2350.39    128.90 o 
  11   3  12     1266.36     1258.76     60.65 o 
  13   3  12     1468.75     1468.69    122.38 o 
  15   3  12     1115.02      944.75    149.78 o 
 -24   4  12     2595.30     2920.86    179.15 o 
 -22   4  12     2441.03     2605.77    249.87 o 
 -20   4  12     5176.91     5159.48    368.62 o 
 -18   4  12     3163.72     3940.06    325.77 o 
 -16   4  12     5960.98     5321.88    687.10 o 
 -14   4  12    14852.08    14666.78   1283.85 o 
 -12   4  12     6924.22     6463.63    885.19 o 
 -10   4  12     2444.25     2316.61     93.73 o 
  -8   4  12     8338.85     8027.35    422.24 o 
  -6   4  12     7783.97     7333.81    414.91 o 
  -4   4  12     6988.75     6650.27    203.91 o 
  -2   4  12    20292.86    19914.46    754.83 o 
   0   4  12     7655.55     7738.32    306.12 o 
   2   4  12     8123.69     8036.22    201.49 o 
   4   4  12     5361.09     5622.96    166.19 o 
   6   4  12    11413.25    11758.81    404.26 o 
   8   4  12     9908.26     9810.46    283.75 o 
  10   4  12     7713.51     7758.93    277.67 o 
  12   4  12     6820.48     7002.61    420.91 o 
  14   4  12     4567.02     4238.85    408.56 o 
 -23   5  12     3131.57     3251.28    500.64 o 
 -21   5  12     3662.23     3670.09    307.85 o 
 -19   5  12     5052.72     5072.13    350.20 o 
 -17   5  12     4284.49     4765.77    355.23 o 
 -15   5  12     6650.16     6506.00    557.87 o 
 -13   5  12    14868.13    14395.96    866.75 o 
 -11   5  12     8146.65     7655.67    406.41 o 
  -9   5  12     4872.84     4591.32    187.96 o 
  -7   5  12    14258.06    14098.00    551.34 o 
  -5   5  12     9730.21     9801.43    408.84 o 
  -3   5  12    22747.29    22108.38   1327.23 o 
  -1   5  12    20644.50    20842.01    807.74 o 
   1   5  12    16726.19    17387.29    666.68 o 
   3   5  12    13706.05    13963.66    470.91 o 
   5   5  12    10978.65    11402.92    503.48 o 
   7   5  12    13814.16    13618.02    520.33 o 
   9   5  12    11542.50    12395.39    491.09 o 
  11   5  12    10830.93    11258.98    607.60 o 
  13   5  12     6551.32     6841.97    451.87 o 
 -20   6  12     1288.70     1600.83    250.61 o 
 -18   6  12     3124.14     3215.01    194.94 o 
 -16   6  12     2529.07     2800.89    273.05 o 
 -14   6  12     5390.10     4945.30    347.07 o 
 -12   6  12     8321.42     7954.26    287.14 o 
 -10   6  12     4969.52     4395.86    260.40 o 
  -8   6  12     4956.77     4329.31    407.28 o 
  -6   6  12    10360.27    10180.11    699.77 o 
  -4   6  12    11210.81    11495.39   1104.44 o 
  -2   6  12    18442.82    18155.57    993.72 o 
   0   6  12    10861.20    10581.99    654.78 o 
   2   6  12    10913.09    11451.94    456.20 o 
   4   6  12     6778.17     6906.86    397.99 o 
   6   6  12     6511.40     6800.13    261.98 o 
   8   6  12     6889.96     7256.80    204.17 o 
  10   6  12     5226.10     5311.06    377.04 o 
  12   6  12     4697.74     4676.46    221.19 o 
 -19   7  12       26.31       -5.69     79.10 o 
 -17   7  12      417.89      520.09    152.99 o 
 -15   7  12      987.79     1067.14    164.36 o 
 -13   7  12     1154.12     1037.94     95.29 o 
 -11   7  12      371.41      441.87     68.30 o 
  -9   7  12      529.11      379.60    137.99 o 
  -7   7  12      487.04      491.41     75.19 o 
  -5   7  12      542.05      631.48    106.36 o 
  -3   7  12     2181.15     2254.89    125.82 o 
  -1   7  12      520.98      498.53     50.09 o 
   1   7  12     1044.49     1014.19     65.63 o 
   3   7  12      237.43      271.99     30.87 o 
   5   7  12     1033.11     1092.03     70.58 o 
   7   7  12     2018.45     2040.53     90.56 o 
   9   7  12      667.41      554.59     54.87 o 
  11   7  12      555.87      404.00     45.79 o 
 -18   8  12      623.95      611.62    108.23 o 
 -16   8  12      137.00      291.99    112.48 o 
 -14   8  12      218.68      289.66    109.57 o 
 -12   8  12     1473.54     1385.23     70.52 o 
 -10   8  12     1710.87     1478.59     92.12 o 
  -8   8  12     1107.10      984.46    153.86 o 
  -6   8  12      996.27      926.23     70.20 o 
  -4   8  12     1167.82     1172.99     72.11 o 
  -2   8  12     1570.92     1494.10     78.45 o 
   0   8  12      930.45      885.43     59.03 o 
   2   8  12     2089.56     2232.71    183.95 o 
   4   8  12      913.74      968.02     58.39 o 
   6   8  12      116.11      150.13     29.76 o 
   8   8  12      228.93      226.56     34.30 o 
 -15   9  12     2018.61     2056.77    276.84 o 
 -13   9  12     3704.87     3748.70    413.80 o 
 -11   9  12     5124.92     4392.27    386.16 o 
  -9   9  12     4848.35     4399.05    315.26 o 
  -7   9  12     3373.80     2990.87    335.70 o 
  -5   9  12     3214.47     3255.29    164.82 o 
  -3   9  12     5154.75     4985.65    263.24 o 
  -1   9  12     4700.24     4443.57    212.13 o 
   1   9  12     4006.66     3910.02    237.78 o 
   3   9  12     5981.17     5717.30    465.50 o 
   5   9  12     1742.90     1817.78    133.00 o 
   7   9  12     2460.60     2351.69    136.85 o 
 -10  10  12     4683.83     3927.23    288.59 o 
  -8  10  12     3761.09     3257.10    199.29 o 
  -6  10  12     3008.10     2810.46    173.55 o 
  -4  10  12     3750.04     3383.77    196.88 o 
  -2  10  12     4952.92     4552.30    205.58 o 
   0  10  12     4322.48     4282.63    267.27 o 
   2  10  12     3714.87     3456.12    249.86 o 
 -23   1  13     1406.31     1160.15    136.86 o 
 -21   1  13     2101.78     2067.91    159.54 o 
 -19   1  13     3493.73     3521.67    272.59 o 
 -17   1  13     5588.91     5480.73    475.00 o 
 -15   1  13     2867.80     2890.12    213.02 o 
 -13   1  13     5016.01     5268.28    734.94 o 
 -11   1  13     7848.57     7972.57    775.73 o 
  -9   1  13     5861.70     6511.88    397.19 o 
  -7   1  13     9256.63    10210.51    491.03 o 
  -5   1  13    11125.10    12081.48    383.52 o 
  -3   1  13     5275.68     5682.74    121.59 o 
  -1   1  13    11487.04    12496.09    339.93 o 
   1   1  13    10032.36    10834.15    256.40 o 
   3   1  13     5750.24     5849.63    118.49 o 
   5   1  13     7324.60     7785.15    151.79 o 
   7   1  13     4490.51     4918.95     88.79 o 
   9   1  13     3068.47     2843.81    188.88 o 
  11   1  13     1602.30     1928.17    180.38 o 
  13   1  13     2468.64     2476.11    269.38 o 
  15   1  13     1885.41     1696.59    322.30 o 
 -24   2  13     3572.59     3586.83    224.68 o 
 -22   2  13     4862.28     4787.32    304.46 o 
 -20   2  13     7293.35     7852.43    440.24 o 
 -18   2  13    10277.21     9221.12    987.34 o 
 -16   2  13    12884.88     9699.34   1077.67 o 
 -14   2  13    10851.63     9143.46   1049.49 o 
 -12   2  13    12207.60    10866.99    927.06 o 
 -10   2  13    16187.36    15684.01    945.54 o 
  -8   2  13    10996.74    10191.46    603.13 o 
  -6   2  13    14568.06    14620.15    770.23 o 
  -4   2  13    12454.51    13177.47    525.95 o 
  -2   2  13     9489.32    10146.90    304.99 o 
   0   2  13    22383.85    23799.29    754.22 o 
   2   2  13     5871.99     6211.47    136.49 o 
   4   2  13    17894.27    18655.75    593.21 o 
   6   2  13    13666.47    14217.34    318.59 o 
   8   2  13     7695.20     7854.64    300.31 o 
  10   2  13    10917.07    10751.69    390.97 o 
  12   2  13     7100.96     7113.85    661.79 o 
  14   2  13     6442.09     6324.76    849.75 o 
 -23   3  13     3657.83     3912.77    268.71 o 
 -21   3  13     4302.54     4538.18    241.53 o 
 -19   3  13     7081.69     6877.36    434.39 o 
 -17   3  13     7954.73     8046.32    432.06 o 
 -15   3  13    14869.71    12909.46   1026.35 o 
 -13   3  13    14764.15    13398.55   1092.43 o 
 -11   3  13    15049.58    13887.25   1096.54 o 
  -9   3  13    19119.29    18214.18   1043.90 o 
  -7   3  13    15957.37    15910.49    695.92 o 
  -5   3  13    15723.11    16056.53    790.88 o 
  -3   3  13    12960.82    13144.28    586.67 o 
  -1   3  13    17041.96    17434.29    589.36 o 
   1   3  13     4143.79     4121.19    144.74 o 
   3   3  13     9917.67    10193.03    249.95 o 
   5   3  13    10366.86    10477.89    288.23 o 
   7   3  13     8008.73     8688.21    169.49 o 
   9   3  13     8737.63     8782.71    244.12 o 
  11   3  13    11563.00    12360.45   1090.06 o 
  13   3  13     4781.69     4887.53    674.32 o 
 -22   4  13      752.60      720.62     72.53 o 
 -20   4  13     1602.59     1839.17    410.60 o 
 -18   4  13     1101.21     1107.04    103.99 o 
 -16   4  13     2490.28     2831.68    262.44 o 
 -14   4  13     5032.22     4436.44    426.26 o 
 -12   4  13     4014.27     3723.76    288.02 o 
 -10   4  13     3119.47     2968.51    205.32 o 
  -8   4  13     3618.62     3419.80    232.53 o 
  -6   4  13     4021.75     4194.23    253.04 o 
  -4   4  13     5508.49     5624.92    253.75 o 
  -2   4  13     5040.17     5065.13    207.93 o 
   0   4  13     1772.07     1819.59     96.83 o 
   2   4  13     4014.37     4188.71    144.83 o 
   4   4  13     1403.09     1505.28     67.53 o 
   6   4  13     3388.86     3563.59    124.07 o 
   8   4  13     3297.00     3161.66    199.60 o 
  10   4  13     4185.02     3827.68    379.49 o 
  12   4  13     2180.27     3314.50    494.23 o 
 -21   5  13        1.92       30.25     75.53 o 
 -19   5  13       10.93      -86.00    101.70 o 
 -17   5  13      124.88      179.05     68.62 o 
 -15   5  13       23.44      125.65    115.98 o 
 -13   5  13        0.96       21.39     43.04 o 
 -11   5  13       81.82       68.38     14.38 o 
  -9   5  13        4.27       26.46     19.10 o 
  -7   5  13      636.82      527.24     59.02 o 
  -5   5  13      476.86      494.66     40.19 o 
  -3   5  13      130.01      191.50     35.16 o 
  -1   5  13      176.85      216.58     29.07 o 
   1   5  13       49.23       90.65     28.68 o 
   3   5  13      106.21       81.28     28.18 o 
   5   5  13      228.72      248.53     35.15 o 
   7   5  13       92.99      147.01     24.20 o 
   9   5  13       42.81       29.46     34.74 o 
  11   5  13        2.55      -10.99     31.22 o 
 -20   6  13      780.85      853.26    139.90 o 
 -18   6  13      821.01      885.38    175.14 o 
 -16   6  13     1541.65     1615.53    127.77 o 
 -14   6  13     2283.30     1212.87    608.28 o 
 -12   6  13     3578.11     3022.78    216.30 o 
 -10   6  13     3702.16     3230.91    277.14 o 
  -8   6  13     4414.96     3763.69    177.37 o 
  -6   6  13     8876.77     7964.94    455.15 o 
  -4   6  13     6429.43     6076.71    371.95 o 
  -2   6  13     6071.89     6293.28    205.94 o 
   0   6  13     5602.73     5529.47    276.47 o 
   2   6  13     3578.76     3819.88    122.77 o 
   4   6  13     3810.09     3519.35    221.93 o 
   6   6  13     3650.86     3722.77    181.62 o 
   8   6  13     3174.07     2899.94    160.60 o 
  10   6  13     2658.80     2602.41    216.52 o 
  12   6  13     1851.17      406.23    126.47 o 
 -19   7  13     2423.70     2662.99    240.44 o 
 -17   7  13     2271.05     2444.41    219.23 o 
 -15   7  13     3882.67     4029.04    411.47 o 
 -13   7  13     6494.81     5256.86    730.04 o 
 -11   7  13     6683.39     5775.24    540.95 o 
  -9   7  13     4603.40     3762.46    607.88 o 
  -7   7  13     9385.53     8833.09    613.26 o 
  -5   7  13    15768.98    13464.08   1558.17 o 
  -3   7  13    11337.22    11072.53    826.27 o 
  -1   7  13    11550.62    11951.72    800.65 o 
   1   7  13    12473.09    13001.36    849.22 o 
   3   7  13     8684.13     9435.17    526.92 o 
   5   7  13     7179.30     7828.49    374.53 o 
   7   7  13     8464.45     8727.94    432.28 o 
   9   7  13     6641.24     6123.44    338.19 o 
 -16   8  13     2593.00     2404.13    307.73 o 
 -14   8  13     3710.84     1196.26   1689.89 o 
 -12   8  13     4910.24     3994.34    423.42 o 
 -10   8  13     3722.37     3198.62    319.50 o 
  -8   8  13     4631.28     4337.48    385.58 o 
  -6   8  13     6431.08     5725.12    479.08 o 
  -4   8  13     8054.60     8056.60    512.06 o 
  -2   8  13     6083.20     6171.88    562.03 o 
   0   8  13     7370.79     7707.51    495.65 o 
   2   8  13     6283.66     6825.59    350.04 o 
   4   8  13     6831.36     7003.56    389.95 o 
   6   8  13     6479.03     6045.17    343.85 o 
   8   8  13     7362.65     6861.90    422.78 o 
 -13   9  13      836.69      550.13    182.42 o 
 -11   9  13     1060.53      744.57    183.01 o 
  -9   9  13     1383.43     1031.62    128.03 o 
  -7   9  13      634.86      605.46     83.93 o 
  -5   9  13     1204.42     1145.42     84.64 o 
  -3   9  13     1162.11     1044.27     80.31 o 
  -1   9  13     1641.47     1644.79    174.34 o 
   1   9  13     1525.85     1511.06    134.15 o 
   3   9  13     1471.72     1615.09    114.88 o 
   5   9  13     2733.93     3461.95    377.67 o 
  -8  10  13       52.44       30.46     49.32 o 
  -6  10  13        0.59      -19.14     55.20 o 
  -4  10  13       19.87      -49.55     49.55 o 
  -2  10  13       22.78       16.67     38.63 o 
 -24   0  14     2841.35     2521.86    300.74 o 
 -22   0  14     3328.99     3249.81    342.70 o 
 -20   0  14     1910.72     1976.93    218.56 o 
 -18   0  14      987.74      939.51    138.71 o 
 -16   0  14     7355.59     6894.18    581.65 o 
 -14   0  14     8872.78     9680.64    833.43 o 
 -12   0  14    13021.22    14390.99   1276.96 o 
 -10   0  14    16018.18    17593.59   1539.23 o 
  -8   0  14    13606.00    14213.24   1085.79 o 
  -4   0  14    34146.10    36224.60   3328.49 o 
  -2   0  14    55579.14    60627.79   6357.59 o 
   0   0  14    46406.46    48692.23   3575.07 o 
   2   0  14    12526.71    13134.62    459.78 o 
   4   0  14    23923.12    24678.83   1074.59 o 
   6   0  14    14147.22    14744.77    475.61 o 
   8   0  14    13872.69    14092.59    441.86 o 
  10   0  14    12554.94    12118.00    997.79 o 
  12   0  14     6364.43     5713.97    481.99 o 
 -23   1  14     1574.31     1294.12    128.63 o 
 -21   1  14     1756.45     1745.70    150.63 o 
 -19   1  14     1589.42     1548.04    216.77 o 
 -17   1  14     2356.11     2550.43    196.70 o 
 -15   1  14     7678.66     7380.46    962.53 o 
 -13   1  14     8307.19     8830.77    815.66 o 
 -11   1  14    10314.63    10890.21    757.96 o 
  -9   1  14     5324.07     5634.68    336.00 o 
  -7   1  14     7172.81     7624.86    300.93 o 
  -5   1  14    14899.57    16079.02    541.15 o 
  -3   1  14    15363.57    16778.58    501.96 o 
  -1   1  14    23609.08    25531.01   1008.22 o 
   1   1  14    15617.22    16120.91    518.56 o 
   3   1  14     5136.49     5474.53    102.59 o 
   5   1  14    13074.92    13570.81    343.22 o 
   7   1  14     8369.93     8829.89    167.60 o 
   9   1  14    10368.70    10816.06    628.28 o 
  11   1  14     5422.10     5282.88    304.00 o 
  13   1  14     4929.38     4772.71    423.13 o 
 -22   2  14       14.61      -52.57     55.46 o 
 -20   2  14      384.79      375.03     78.20 o 
 -18   2  14      553.76      571.01     75.45 o 
 -16   2  14      294.35      347.42     61.67 o 
 -14   2  14     2494.48     2218.11    498.71 o 
 -12   2  14     2863.47     2302.17    329.41 o 
 -10   2  14     1421.51     1175.72    135.66 o 
  -8   2  14      395.40      309.14     58.03 o 
  -6   2  14     4844.33     4787.17    253.04 o 
  -4   2  14     1728.51     1837.56     62.54 o 
  -2   2  14      528.73      571.25     29.90 o 
   0   2  14     4003.08     4266.04    109.02 o 
   2   2  14      389.08      405.49     31.28 o 
   4   2  14      201.95      256.38     21.93 o 
   6   2  14     1499.95     1479.43     56.52 o 
   8   2  14     2228.95     2231.17     77.01 o 
  10   2  14      709.94      775.30     93.54 o 
  12   2  14     1026.56     1381.87    162.61 o 
  14   2  14      431.74      342.12    110.15 o 
 -23   3  14      761.43      766.36    108.67 o 
 -21   3  14      594.46      397.96    129.80 o 
 -19   3  14      339.99      320.96     67.82 o 
 -17   3  14     1737.25     1849.85    111.19 o 
 -15   3  14      743.45      593.31     83.93 o 
 -13   3  14      598.76      525.19     76.58 o 
 -11   3  14     1566.32     1441.53    121.02 o 
  -9   3  14     2835.64     2748.15    173.96 o 
  -7   3  14      626.40      656.74     27.66 o 
  -5   3  14     2648.35     2583.62    112.56 o 
  -3   3  14     2670.79     2839.95    133.45 o 
  -1   3  14     1724.67     1719.69     89.65 o 
   1   3  14     1661.71     1603.02     41.35 o 
   3   3  14     1089.27     1130.67     43.83 o 
   5   3  14     2020.63     2052.33     60.17 o 
   7   3  14      210.27      239.71     31.30 o 
   9   3  14     1219.99     1256.45     75.85 o 
  11   3  14      692.93      466.84    105.49 o 
  13   3  14     1120.67     1549.72    192.33 o 
 -22   4  14     1483.05     1372.50    104.59 o 
 -20   4  14     1855.56     1774.77    151.43 o 
 -18   4  14     5500.53     4301.23    656.49 o 
 -16   4  14     8045.02     6553.52    724.59 o 
 -14   4  14     5739.48     4604.14    563.58 o 
 -12   4  14    10652.56     9308.07   1088.59 o 
 -10   4  14    12236.23    11023.37   1289.71 o 
  -8   4  14     4670.69     4664.15    221.99 o 
  -6   4  14    15299.15    15343.24   1117.60 o 
  -4   4  14     8954.22     8916.40    560.34 o 
  -2   4  14     7771.00     7696.96    306.70 o 
   0   4  14     9860.71    10437.91    354.41 o 
   2   4  14     7785.12     7742.34    265.49 o 
   4   4  14     7309.44     7595.07    200.26 o 
   6   4  14     5495.23     5669.14    154.81 o 
   8   4  14     5781.49     6377.67    193.95 o 
  10   4  14     5162.46     4955.72    437.70 o 
  12   4  14     4026.51     4038.94    392.24 o 
 -21   5  14     2298.79     2291.30    210.31 o 
 -19   5  14     3565.02     3486.71    341.53 o 
 -17   5  14     5957.80     4472.47   1147.35 o 
 -15   5  14     9706.21     7783.73   1048.46 o 
 -13   5  14     5102.21     4393.56    760.29 o 
 -11   5  14    11209.82     9460.07   1415.13 o 
  -9   5  14     9366.91     8788.49    433.32 o 
  -7   5  14     9672.84     8839.08    851.79 o 
  -5   5  14    16286.80    15751.39    923.12 o 
  -3   5  14     9456.29     9435.82   1071.52 o 
  -1   5  14     8958.01     8560.30    264.35 o 
   1   5  14    11784.50    11874.75    486.99 o 
   3   5  14    10545.01    10611.78    316.98 o 
   5   5  14     8471.24     8709.71    256.31 o 
   7   5  14     7382.05     7133.77    685.84 o 
   9   5  14     8057.56     7616.51    545.59 o 
  11   5  14     6126.48     6697.19    639.94 o 
 -20   6  14     1786.85     1884.80    194.24 o 
 -18   6  14     1547.78     1632.95    169.00 o 
 -16   6  14     3870.41     2740.90    796.23 o 
 -14   6  14     4199.46     3287.29    821.85 o 
 -12   6  14     1347.48     1286.12    273.32 o 
 -10   6  14     6090.13     5221.51    365.27 o 
  -8   6  14     5073.01     4636.36    561.26 o 
  -6   6  14     6318.51     5676.04    360.89 o 
  -4   6  14     8899.36     8111.67   1007.40 o 
  -2   6  14     5844.18     5751.00    244.38 o 
   0   6  14     6937.68     6814.17    337.76 o 
   2   6  14     6690.73     6825.81    302.87 o 
   4   6  14     7367.99     7352.83    366.24 o 
   6   6  14     3613.78     3702.43    127.21 o 
   8   6  14     3197.23     3201.23    178.22 o 
  10   6  14     4296.83     4121.68   1431.11 o 
 -17   7  14      107.17      -23.40     52.09 o 
 -15   7  14      196.20      229.04     76.65 o 
 -13   7  14       49.86       36.60     78.68 o 
 -11   7  14      212.75      186.39     41.95 o 
  -9   7  14      428.33      134.01    125.02 o 
  -7   7  14      833.91      682.81    155.37 o 
  -5   7  14      622.25      430.64    186.29 o 
  -3   7  14      959.16      980.18     91.05 o 
  -1   7  14      673.18      689.77     71.05 o 
   1   7  14      333.71      378.00    120.35 o 
   3   7  14      601.85      783.79     58.37 o 
   5   7  14      646.83      808.42     83.63 o 
   7   7  14       56.94      148.07     55.01 o 
 -14   8  14      980.26      788.00    262.56 o 
 -12   8  14      540.29      467.54     58.23 o 
 -10   8  14      512.24      406.93    153.86 o 
  -8   8  14      561.48      480.45    109.71 o 
  -6   8  14      762.19      720.15     98.82 o 
  -4   8  14      607.90      573.77     86.26 o 
  -2   8  14      697.58      604.07     73.08 o 
   0   8  14     1080.08     1015.30     82.83 o 
   2   8  14      842.32      945.11     84.04 o 
   4   8  14      353.03      291.06     40.16 o 
 -11   9  14     2131.53     1592.65    527.16 o 
  -9   9  14     1596.29     1026.74    268.39 o 
  -7   9  14     2296.89     2267.27    143.53 o 
  -5   9  14     3161.45     3150.27    191.17 o 
  -3   9  14     2439.55     2579.90    180.09 o 
  -1   9  14     3730.70     3604.49    235.63 o 
   1   9  14     2945.25     3084.54    203.92 o 
 -23   1  15      403.25      418.02     87.06 o 
 -21   1  15      514.32      492.29    176.01 o 
 -19   1  15     1355.94      992.52    410.01 o 
 -17   1  15     2671.37     2802.49    222.64 o 
 -15   1  15     1810.89     1933.37    155.37 o 
 -13   1  15     1271.71     1529.26    251.49 o 
 -11   1  15     2804.03     3172.90    196.89 o 
  -9   1  15     2779.58     3100.71    176.76 o 
  -7   1  15     4761.61     5083.69    313.68 o 
  -5   1  15     7948.84     8205.04    222.59 o 
  -3   1  15     8460.95     9331.37    245.39 o 
  -1   1  15     4069.92     4264.43     99.65 o 
   1   1  15     3198.57     3402.45     70.40 o 
   3   1  15     7442.21     7785.23    167.68 o 
   5   1  15     7221.98     7490.43    147.45 o 
   7   1  15     5049.88     5179.88     93.21 o 
   9   1  15     5441.90     5461.06    299.31 o 
  11   1  15     2295.30     2314.96    224.39 o 
 -22   2  15     2145.16     2025.07    182.45 o 
 -20   2  15     3335.69     3246.98    280.22 o 
 -18   2  15     6427.05     6765.22    404.37 o 
 -16   2  15     8403.23     8837.23    511.44 o 
 -14   2  15     6559.32     7052.12    413.72 o 
 -12   2  15     5944.61     6579.70    368.38 o 
 -10   2  15     7050.28     6154.03    817.24 o 
  -8   2  15    10456.92     9508.42   1133.55 o 
  -6   2  15     9963.62     9851.31    458.77 o 
  -4   2  15    16909.19    17632.63    558.63 o 
  -2   2  15     9488.86    10520.91    343.27 o 
   0   2  15     5269.05     5536.69    129.96 o 
   2   2  15     9430.37     9688.53    275.08 o 
   4   2  15    11549.96    12423.46    321.50 o 
   6   2  15    12070.36    12217.40    310.53 o 
   8   2  15    12434.87    12586.44    420.10 o 
  10   2  15     7464.34     7580.16    630.03 o 
  12   2  15     4667.14     4603.11    421.38 o 
 -21   3  15     4387.91     4602.84    309.87 o 
 -19   3  15     4528.05     4029.54   1123.90 o 
 -17   3  15     7338.56     7187.61    510.38 o 
 -15   3  15     9703.51     9661.46    671.72 o 
 -13   3  15     6200.72     5195.75    562.68 o 
 -11   3  15     6894.35     6239.29    490.48 o 
  -9   3  15     9626.61     9008.33    625.52 o 
  -7   3  15     9759.83     9545.88    471.09 o 
  -5   3  15    17994.99    17846.23    909.74 o 
  -3   3  15    10155.69    10649.84    456.29 o 
  -1   3  15    12962.51    13810.25    533.07 o 
   1   3  15     8484.29     9035.97    260.56 o 
   3   3  15     9803.03    10330.22    259.15 o 
   5   3  15     9085.52     9820.85    287.78 o 
   7   3  15    12014.24    12492.36    436.47 o 
   9   3  15     7876.73     8302.27    692.39 o 
  11   3  15     3768.25     3792.99    357.27 o 
 -20   4  15     2404.89     2207.44    174.72 o 
 -18   4  15     1692.90     1690.75    150.92 o 
 -16   4  15     2742.44     2771.86    216.70 o 
 -14   4  15     3080.26     2558.03    284.29 o 
 -12   4  15     1954.87     1708.95    142.64 o 
 -10   4  15     2429.77     2300.12    120.79 o 
  -8   4  15     1291.39     1347.56     99.95 o 
  -6   4  15     5160.62     4844.26    274.48 o 
  -4   4  15     1746.90     1738.22     88.04 o 
  -2   4  15     3808.28     3726.04    168.33 o 
   0   4  15     4095.58     4213.21    131.58 o 
   2   4  15     3099.68     3237.71    158.45 o 
   4   4  15     2748.56     2857.21    110.95 o 
   6   4  15     3547.37     3735.05    109.02 o 
   8   4  15     3548.86     3822.98    152.36 o 
  10   4  15     1733.99     1876.68    210.98 o 
 -19   5  15      136.71      222.31     66.09 o 
 -17   5  15       14.61      118.79     74.91 o 
 -15   5  15       22.53      -35.67     36.93 o 
 -13   5  15       96.72       98.37     28.05 o 
 -11   5  15       26.26       48.50     58.63 o 
  -9   5  15       97.39       86.20     26.62 o 
  -7   5  15       11.65       16.07     20.25 o 
  -5   5  15       12.28       62.71     27.63 o 
  -3   5  15       10.39       25.13     53.87 o 
  -1   5  15       13.46        5.71     21.88 o 
   1   5  15        2.39      -29.41     29.41 o 
   3   5  15        6.44        1.48     19.86 o 
   5   5  15       13.80       23.87     28.47 o 
   7   5  15       20.70        3.88     52.17 o 
   9   5  15        0.60       -9.25     26.38 o 
 -18   6  15      867.64      828.49    147.31 o 
 -16   6  15     1319.81      982.37    164.28 o 
 -14   6  15     1750.45     1298.42    285.35 o 
 -12   6  15      578.37      543.87    100.26 o 
 -10   6  15     1565.67     1351.66    223.80 o 
  -8   6  15     2424.94     2200.21    148.62 o 
  -6   6  15     2567.29     2271.45    104.63 o 
  -4   6  15     3941.27     3525.93    329.88 o 
  -2   6  15     3431.06     3344.95    215.64 o 
   0   6  15     4277.21     4140.03    184.10 o 
   2   6  15     3805.54     4063.78    142.06 o 
   4   6  15     3415.02     3296.59    136.10 o 
   6   6  15     3398.45     3403.06    229.59 o 
   8   6  15     3468.35     3282.48    199.32 o 
 -15   7  15     3520.86     2400.17    717.88 o 
 -13   7  15     3048.91     2250.66    636.54 o 
 -11   7  15     3046.26     2489.91    363.68 o 
  -9   7  15     5001.82     4103.08    293.50 o 
  -7   7  15     5324.91     4788.44    459.92 o 
  -5   7  15     7870.21     6757.32   1041.50 o 
  -3   7  15     6727.92     6384.90    396.16 o 
  -1   7  15     7458.91     7850.46    551.03 o 
   1   7  15     8017.08     7548.32    757.37 o 
   3   7  15     6566.63     6849.60    337.08 o 
   5   7  15     7520.87     7886.43    311.59 o 
 -12   8  15     2634.80     1871.50    477.04 o 
 -10   8  15     3646.35     2912.27    394.86 o 
  -8   8  15     4427.68     3668.76    438.57 o 
  -6   8  15     6092.13     5348.51    603.22 o 
  -4   8  15     6321.79     5714.54    528.04 o 
  -2   8  15     4620.67     4138.89    346.49 o 
   0   8  15     4608.66     4501.41    251.71 o 
   2   8  15     3117.41     3602.56    258.00 o 
  -5   9  15     1464.32     1264.27    108.53 o 
 -22   0  16     2451.24     2263.67    296.07 o 
 -20   0  16     5494.92     4831.00    522.21 o 
 -18   0  16     7539.23     6988.60    697.05 o 
 -16   0  16     5998.28     6169.15    631.78 o 
 -14   0  16     8367.93     8180.46    780.98 o 
 -12   0  16     6876.88     7021.82    933.68 o 
 -10   0  16     6365.32     7049.21    578.16 o 
  -8   0  16    11913.50    12429.80   1028.09 o 
  -6   0  16     7251.59     7654.76    540.86 o 
  -4   0  16    13125.59    13889.67    517.63 o 
  -2   0  16     8900.61     9275.16    367.98 o 
   0   0  16     8198.82     8452.56    269.14 o 
   2   0  16    15295.88    15602.85    681.91 o 
   4   0  16    13364.72    13655.96    482.81 o 
   6   0  16    12359.48    13010.23    434.71 o 
   8   0  16     8436.83     8954.45    684.81 o 
  10   0  16     7212.57     7601.72    930.18 o 
 -21   1  16     1731.37     1750.36    250.60 o 
 -19   1  16     3381.77     2794.38    956.99 o 
 -17   1  16     5137.10     4771.59    598.26 o 
 -15   1  16     5036.78     5134.96    353.03 o 
 -13   1  16     5935.04     6160.99    553.10 o 
 -11   1  16     4471.72     4875.25    284.47 o 
  -9   1  16     7960.78     8672.33    414.75 o 
  -7   1  16     7534.03     7921.66    461.30 o 
  -5   1  16     4582.81     4905.46    153.74 o 
  -3   1  16     9800.63    10093.26    330.91 o 
  -1   1  16     1992.03     2125.34     64.36 o 
   1   1  16     4307.31     4429.66    117.71 o 
   3   1  16     7749.00     7685.73    188.98 o 
   5   1  16     6098.09     6619.37    156.46 o 
   7   1  16     4967.31     4880.54    367.18 o 
   9   1  16     4638.94     4968.54    624.78 o 
  11   1  16     4306.36     4181.15    583.99 o 
 -20   2  16       13.35       38.53     60.47 o 
 -18   2  16      339.84      281.34     91.24 o 
 -16   2  16     1593.19     1614.66    244.72 o 
 -14   2  16      676.53      802.82     95.30 o 
 -12   2  16      126.81      216.61     54.68 o 
 -10   2  16     1222.56     1326.12    158.62 o 
  -8   2  16     2060.27     1895.41    136.39 o 
  -6   2  16     1195.46     1265.34    108.09 o 
  -4   2  16     4064.66     4368.84    143.52 o 
  -2   2  16     1638.57     1792.18     58.70 o 
   0   2  16      157.55      199.55     25.15 o 
   2   2  16      569.63      609.15     43.90 o 
   4   2  16     1712.36     1868.29     49.40 o 
   6   2  16      306.67      332.26     26.24 o 
   8   2  16      780.11      856.16    120.64 o 
  10   2  16      495.46      549.60    178.93 o 
 -21   3  16      914.78      728.80    119.85 o 
 -19   3  16     1883.44     1758.44    173.03 o 
 -17   3  16      644.50      610.04    112.51 o 
 -15   3  16      286.01      198.93     68.98 o 
 -13   3  16     2514.42     2437.85    168.25 o 
 -11   3  16     1459.07     1578.70    101.45 o 
  -9   3  16     1249.17     1109.28     82.01 o 
  -7   3  16      985.84      995.64     91.56 o 
  -5   3  16       55.07       80.61     37.78 o 
  -3   3  16     1123.68     1148.67     55.01 o 
  -1   3  16      363.48      422.42     33.21 o 
   1   3  16     1861.88     1870.52     70.83 o 
   3   3  16      575.66      712.09     52.56 o 
   5   3  16      299.27      324.05     34.54 o 
   7   3  16      208.79      129.10     25.87 o 
   9   3  16      502.98      430.70    166.10 o 
 -20   4  16     2609.03     2230.92    159.60 o 
 -18   4  16     2848.90     2739.93    169.87 o 
 -16   4  16     2609.62     2513.92    189.95 o 
 -14   4  16     5802.29     5670.14    404.38 o 
 -12   4  16     5445.75     4714.23    342.70 o 
 -10   4  16     9398.77     8104.87    935.90 o 
  -8   4  16     9016.78     8186.45    569.22 o 
  -6   4  16     5187.06     4867.00    195.98 o 
  -4   4  16     7883.25     7666.14    440.97 o 
  -2   4  16     6725.11     6765.28    312.69 o 
   0   4  16     5433.69     5669.48    220.85 o 
   2   4  16     6069.54     6180.48    331.07 o 
   4   4  16     3754.14     3947.18    201.97 o 
   6   4  16     2370.56     2660.52    105.06 o 
   8   4  16     3266.03     3298.76    308.89 o 
 -19   5  16     3481.21     3266.17    552.51 o 
 -17   5  16     3249.98     3427.26    386.99 o 
 -15   5  16     4820.53     4328.86    437.74 o 
 -13   5  16     6716.72     5732.42   1026.22 o 
 -11   5  16     5435.06     4493.12    752.35 o 
  -9   5  16     8041.63     6653.99   1027.42 o 
  -7   5  16     9569.41     8292.51   1315.17 o 
  -5   5  16     7901.85     8087.48    359.21 o 
  -3   5  16     8398.39     8045.70    345.54 o 
  -1   5  16     9676.87     9591.90    372.08 o 
   1   5  16     8144.35     7945.43    239.97 o 
   3   5  16     5686.55     5235.61    458.01 o 
   5   5  16     4798.13     5585.33    268.60 o 
   7   5  16     5863.91     6386.81    330.17 o 
 -16   6  16     1734.01     1628.95    397.77 o 
 -14   6  16     3581.05     2697.61    450.92 o 
 -12   6  16     4613.38     3737.58    645.93 o 
 -10   6  16     2134.51     2022.51    258.30 o 
  -8   6  16     5117.65     4504.11    866.63 o 
  -6   6  16     5209.61     4903.57    206.61 o 
  -4   6  16     3414.45     3448.54    228.18 o 
  -2   6  16     4330.07     4387.97    213.17 o 
   0   6  16     6951.59     6984.76    298.86 o 
   2   6  16     4386.23     4485.35    189.52 o 
   4   6  16     2578.90     2023.43    265.86 o 
   6   6  16     5447.74     5709.42    394.15 o 
 -13   7  16      708.20      448.66    127.10 o 
 -11   7  16      809.39      519.07    200.24 o 
  -9   7  16      298.78      182.53     71.10 o 
  -7   7  16      542.61      477.33    108.11 o 
  -5   7  16      281.48      238.46     82.47 o 
  -3   7  16      210.27      271.59     70.88 o 
  -1   7  16      268.15      280.98     56.05 o 
   1   7  16     1158.06     1256.44    119.44 o 
   3   7  16       71.75       34.83     39.24 o 
 -10   8  16       88.31       63.91     43.63 o 
  -8   8  16      385.18      384.84     58.17 o 
  -6   8  16      861.12      625.13     70.70 o 
  -4   8  16      823.44      765.13    206.03 o 
  -2   8  16      880.36      773.99    147.45 o 
 -21   1  17      926.57      793.20    106.75 o 
 -19   1  17     1890.16     1793.08    182.32 o 
 -17   1  17     1957.86     2024.45    160.95 o 
 -15   1  17     2228.27     2619.67    178.88 o 
 -13   1  17     1989.84     2277.45    158.17 o 
 -11   1  17     1541.62     1570.32    133.55 o 
  -9   1  17     2727.06     2726.52    184.61 o 
  -7   1  17     2328.00     2335.82    205.40 o 
  -5   1  17     5093.44     5097.44    136.23 o 
  -3   1  17     7658.65     7971.62    235.17 o 
  -1   1  17     2881.46     2927.01     81.82 o 
   1   1  17     5297.09     5334.45    131.60 o 
   3   1  17     4200.42     4391.18    103.77 o 
   5   1  17     4127.43     4359.12    100.04 o 
   7   1  17     3470.90     3767.93    296.07 o 
   9   1  17     2085.94     2010.15    205.15 o 
 -20   2  17     3052.11     3207.53    244.30 o 
 -18   2  17     5356.47     5462.72    424.23 o 
 -16   2  17     4837.64     5358.43    340.86 o 
 -14   2  17     6738.41     7147.17    459.64 o 
 -12   2  17     7536.46     7999.50    449.72 o 
 -10   2  17     5863.75     6072.78    349.08 o 
  -8   2  17    11793.54    12959.64    751.54 o 
  -6   2  17    11962.48    12035.94    586.05 o 
  -4   2  17    14139.86    15133.18    568.12 o 
  -2   2  17    11593.88    11871.77    422.14 o 
   0   2  17     7114.33     7365.12    197.23 o 
   2   2  17     8738.72     8969.80    249.93 o 
   4   2  17     6075.44     6088.80    159.40 o 
   6   2  17     9242.65     9335.97    348.95 o 
   8   2  17     3378.67     2939.74    264.02 o 
 -19   3  17     3915.45     4104.74    361.27 o 
 -17   3  17     3911.09     3995.27    350.31 o 
 -15   3  17     4214.34     4374.48    304.24 o 
 -13   3  17     8689.23     8850.53    621.10 o 
 -11   3  17     4679.74     5031.74    283.01 o 
  -9   3  17    11526.58     9875.93   1124.88 o 
  -7   3  17    14543.77    13998.28   1125.96 o 
  -5   3  17    12735.06    12793.63    567.74 o 
  -3   3  17    11483.50    11817.14    350.32 o 
  -1   3  17     9500.64    10041.67    333.11 o 
   1   3  17     8203.37     8578.68    290.09 o 
   3   3  17     6285.73     6428.00    203.91 o 
   5   3  17     8482.54     8687.85    375.52 o 
   7   3  17     5833.62     6245.50    511.13 o 
 -18   4  17     1388.94      938.00    277.27 o 
 -16   4  17      912.76      690.13    191.78 o 
 -14   4  17     1484.58     1141.88    312.35 o 
 -12   4  17      957.89      788.62    216.53 o 
 -10   4  17     2684.84     2363.09    206.81 o 
  -8   4  17     4513.23     4024.05    299.72 o 
  -6   4  17     4029.30     3726.90    317.37 o 
  -4   4  17     3018.21     3038.72    174.04 o 
  -2   4  17     2397.00     2609.40     83.96 o 
   0   4  17     2408.47     2451.23    101.98 o 
   2   4  17     1967.69     2104.07     80.27 o 
   4   4  17     2343.90     2310.93    154.53 o 
   6   4  17     2661.99     2649.91    107.28 o 
 -17   5  17       42.45       97.44     55.61 o 
 -15   5  17        1.21       75.21     62.25 o 
 -13   5  17      264.21      384.13    108.94 o 
 -11   5  17       30.00       36.41     36.74 o 
  -9   5  17        3.99       17.01     31.16 o 
  -7   5  17       28.64        7.33     68.61 o 
  -5   5  17       42.96       67.22     30.54 o 
  -3   5  17        0.24      -27.79     27.79 o 
  -1   5  17       19.75       31.24     25.84 o 
   1   5  17       16.45       17.88     28.26 o 
   3   5  17       13.72       39.23     29.45 o 
   5   5  17        6.06       46.20     40.28 o 
 -14   6  17     1517.24     1395.96    172.24 o 
 -12   6  17     2222.39     1727.83    344.17 o 
 -10   6  17     1646.56     1322.04    168.51 o 
  -8   6  17     2289.71     2131.02    233.34 o 
  -6   6  17     2362.59     2128.99    216.72 o 
  -4   6  17     1463.12     1166.78    379.43 o 
  -2   6  17     1531.97     1253.47    225.08 o 
   0   6  17     1778.53     1794.34    118.30 o 
   2   6  17     1109.25     1003.99    263.50 o 
 -11   7  17     2211.05     1722.14    278.06 o 
  -9   7  17     3703.88     2988.24    394.01 o 
  -7   7  17     4277.05     3698.75    338.58 o 
  -5   7  17     3629.67     2890.74    175.26 o 
  -3   7  17     3808.78     3423.44    479.08 o 
  -1   7  17     3386.97     2935.63    178.65 o 
 -18   0  18     5054.22     4942.31    613.71 o 
 -16   0  18     2467.41     2890.79    357.85 o 
 -14   0  18     2259.93     2317.88    276.84 o 
 -12   0  18     4881.64     4554.16    448.77 o 
 -10   0  18     5935.79     6053.17    540.27 o 
  -8   0  18     7120.34     6972.28    578.74 o 
  -6   0  18     9199.74     9257.45    532.55 o 
  -4   0  18     5572.98     5572.63    327.63 o 
  -2   0  18     2673.19     2536.45     86.69 o 
   0   0  18     9375.75     9323.45    355.54 o 
   2   0  18    13465.71    13669.92    574.36 o 
   4   0  18     9877.35    10386.38    361.18 o 
   6   0  18     9503.19     9762.82    770.49 o 
 -19   1  18     3348.73     3281.60    254.69 o 
 -17   1  18     2429.47     2544.98    262.54 o 
 -15   1  18     1319.87     1456.62    129.73 o 
 -13   1  18     1928.57     1925.08    141.49 o 
 -11   1  18     4610.96     4577.48    259.38 o 
  -9   1  18     4174.67     4449.90    257.53 o 
  -7   1  18     6450.96     6406.75    333.59 o 
  -5   1  18     5215.25     5242.52    248.99 o 
  -3   1  18     1773.57     1902.67     66.08 o 
  -1   1  18     3542.36     3468.83     93.34 o 
   1   1  18     7702.62     7881.80    209.12 o 
   3   1  18     5513.83     5631.39    127.19 o 
   5   1  18     5414.39     5782.72    292.56 o 
 -18   2  18      768.11      847.31    127.34 o 
 -16   2  18      292.77      246.52     79.28 o 
 -14   2  18      244.68      242.27     87.14 o 
 -12   2  18      676.67      645.93     81.04 o 
 -10   2  18      486.82      538.25     72.06 o 
  -8   2  18      845.87      963.01     82.03 o 
  -6   2  18      360.63      375.62     64.08 o 
  -4   2  18       67.30      101.05     24.18 o 
  -2   2  18      200.34      148.61     46.52 o 
   0   2  18     1669.71     1699.31     60.88 o 
   2   2  18      689.10      752.86     47.78 o 
   4   2  18      863.06      845.34     49.12 o 
   6   2  18      745.65      796.13    111.90 o 
 -17   3  18      376.42      282.26     90.35 o 
 -15   3  18      689.59      713.09     93.95 o 
 -13   3  18      379.58      357.15     72.05 o 
 -11   3  18     1422.77     1522.48    119.79 o 
  -9   3  18      674.03      697.99    127.95 o 
  -7   3  18     1825.69     2017.59    136.20 o 
  -5   3  18     2208.00     2205.07    310.81 o 
  -3   3  18     1889.08     1789.42    150.92 o 
  -1   3  18      689.85      629.42     44.51 o 
   1   3  18     1027.54     1040.20    113.50 o 
   3   3  18      829.67      814.79     72.50 o 
   5   3  18     1057.66     1008.28    109.35 o 
 -16   4  18     1993.04     1297.33    755.28 o 
 -14   4  18     2189.16     2072.99    450.34 o 
 -12   4  18     3178.61     2727.40    639.42 o 
 -10   4  18     3924.83     3268.12    807.76 o 
  -8   4  18     5605.33     4862.57    607.42 o 
  -6   4  18     5731.31     5240.54    498.82 o 
  -4   4  18     6278.10     6226.64    454.52 o 
  -2   4  18     5826.72     5935.72    221.16 o 
   0   4  18     5962.03     6003.57    322.61 o 
   2   4  18     4621.29     4732.95    365.30 o 
   4   4  18     6093.00     6437.20    311.10 o 
 -13   5  18     3966.97     3947.89    225.34 o 
 -11   5  18     4336.69     4174.43    248.33 o 
  -9   5  18     5648.69     4772.97    459.36 o 
  -7   5  18     4361.04     3790.27    487.69 o 
  -5   5  18     4302.03     3974.49    366.03 o 
  -3   5  18     5377.73     5361.69    467.13 o 
  -1   5  18     6088.04     6195.97    337.92 o 
   1   5  18     4861.59     4940.14    333.13 o 
 -10   6  18     2660.56     2123.02    382.35 o 
  -8   6  18     2568.87     2203.82    373.47 o 
  -6   6  18     1711.95     1644.78    227.47 o 
  -4   6  18     2338.43     2279.57    225.05 o 
  -2   6  18     2949.65     2804.55    127.81 o 
 -17   1  19     1051.17     1017.18    138.25 o 
 -15   1  19     1894.06     1981.89    275.23 o 
 -13   1  19     2257.60     2127.33    178.73 o 
 -11   1  19     2566.54     2683.90    194.70 o 
  -9   1  19     1570.61     1573.57    112.27 o 
  -7   1  19     2394.05     2338.18    165.65 o 
  -5   1  19     1058.44     1011.23     71.93 o 
  -3   1  19      748.57      652.03     49.51 o 
  -1   1  19     2079.42     2006.21     58.34 o 
   1   1  19     1655.20     1634.14     49.14 o 
   3   1  19     1732.09     1720.08     57.49 o 
 -16   2  19     4074.87     4247.80    300.08 o 
 -14   2  19     3542.42     3618.13    273.24 o 
 -12   2  19     5738.06     6054.88    420.69 o 
 -10   2  19     7296.37     7531.70    439.64 o 
  -8   2  19     4486.62     4873.41    328.43 o 
  -6   2  19     7505.64     7913.39    511.02 o 
  -4   2  19     4319.31     4749.89    217.56 o 
  -2   2  19     5356.84     5486.91    175.11 o 
   0   2  19     5159.71     5233.22    165.91 o 
   2   2  19     6019.34     6218.76    173.59 o 
 -15   3  19     2475.68     2615.56    205.31 o 
 -13   3  19     2725.36     2681.75    196.78 o 
 -11   3  19     6640.47     6812.98    463.14 o 
  -9   3  19     5286.93     5293.95    329.88 o 
  -7   3  19     5863.47     6311.67    389.63 o 
  -5   3  19     7799.21     8201.96    429.41 o 
  -3   3  19     6967.45     7355.49    380.36 o 
  -1   3  19     5930.65     6151.61    260.57 o 
   1   3  19     6443.23     6634.01    251.09 o 
 -12   4  19     1259.53      742.71    417.98 o 
 -10   4  19     1903.76     1923.95    158.71 o 
  -8   4  19     2370.32     2619.69    200.82 o 
  -6   4  19     2288.08     2124.19    181.45 o 
  -4   4  19     2767.58     3231.95    215.86 o 
  -2   4  19     2737.72     2818.10    143.01 o 
   0   4  19     1848.43     1906.72    114.22 o 
  -9   5  19      135.33      239.18    113.36 o 
  -7   5  19      186.35      191.61     80.39 o 
  -5   5  19        3.52      -23.27     30.27 o 
  -3   5  19        1.49       18.98     40.69 o 
 -14   0  20     4089.73     4560.98    466.98 o 
 -12   0  20     5490.65     5511.74    518.81 o 
 -10   0  20     5431.40     5384.99    392.92 o 
  -8   0  20     5061.05     4999.92    328.34 o 
  -6   0  20     4719.03     4578.78    329.70 o 
  -4   0  20     3349.08     3335.59    221.83 o 
  -2   0  20     6579.97     6142.54    303.59 o 
   0   0  20     4211.22     4058.00    209.86 o 
 -13   1  20     2496.78     2295.93    232.77 o 
 -11   1  20     3416.99     3193.86    235.84 o 
  -9   1  20     3901.02     3694.96    218.64 o 
  -7   1  20     3575.76     3809.04    261.93 o 
  -5   1  20     2409.57     2283.13    114.09 o 
  -3   1  20     4190.14     4171.56    168.68 o 
  -1   1  20     4669.02     4528.43    199.80 o 
 -12   2  20      366.08      426.78     87.27 o 
 -10   2  20      849.04      893.57    103.12 o 
  -8   2  20     1048.67     1126.32    124.80 o 
  -6   2  20      174.10      245.81     59.20 o 
  -4   2  20      642.96      523.06     74.14 o 
  -2   2  20     1276.20     1334.86     78.86 o 
 -11   3  20      490.28      583.19    100.16 o 
  -9   3  20      444.23      428.51     94.81 o 
  -7   3  20     1216.65     1060.28    133.08 o 
  -5   3  20     1007.02     1018.20     92.90 o 
  -3   3  20      322.31      419.85     71.42 o 
                                                 
